# Supplementary material for: Efficient and stable near-infrared InAs quantum dot light-emitting diodes
Source: Nat Commun. 2025 Mar 12;16:2450. doi: 10.1038/s41467-025-57746-1 (PMC11897344; doi:10.1038/s41467-025-57746-1)
Supplement: Supplementary file 3 — Source Data [file 41467_2025_57746_MOESM3_ESM.xlsx]

## Sheet: Table 1
RoHS-compliant Materials	EQE	Emission peak	Peak Radiance	Stability	Reference
	(%)	(nm)	(W Sr-1 m-2)	(T50 (h) @ 50 W Sr-1 m-2)
InAs QDs	13.3	1006	2.2	0.2 (T85)	13
Si QDs	8.6	853	~1.63	NA	14
AgAuSe QDs	15.8	1046	1.51	NA	15
CuInS2 QDs	8.1	940	13.3	<0.01	16
Sn-Perovskites	3.2	948	226	8.6	37
	11.6	898	89	0.68	38
Organic radicals	9.6	800	68	NA	39
InAs QDs	20.4	905	581.4	550	This work

## Sheet: Fig.1b-1c
Fig, 1b				Fig. 1c
	dash line		solid line		dash line		solid line
Wavelength (nm)	Absorbance	Wavelength (nm)	PL intensity (arb. units)	Wavelength (nm)	Absorbance	Wavelength (nm)	PL intensity (arb. units)
1500	0.00781	600	-0.00197	1500	0.00275	600	0.03507
1499	0.00772	601	0.00478	1499	0.00258	601	0.03451
1498	0.00766	602	-0.01093	1498	0.00268	602	0.02103
1497	0.0076	603	-0.00784	1497	0.00267	603	0.02216
1496	0.00759	604	0.00828	1496	0.00273	604	0.00464
1495	0.00765	605	-0.00822	1495	0.0028	605	0.04992
1494	0.00778	606	0.00571	1494	0.00278	606	0.04595
1493	0.00776	607	0.01478	1493	0.00289	607	0.07087
1492	0.00778	608	0.00536	1492	0.00277	608	0.06592
1491	0.00786	609	-0.00572	1491	0.0027	609	0.03304
1490	0.00774	610	0.00277	1490	0.00273	610	0.04672
1489	0.00763	611	0.000355196	1489	0.00279	611	0.04899
1488	0.00743	612	0.01398	1488	0.0029	612	0.04176
1487	0.0074	613	0.00591	1487	0.00295	613	0.04171
1486	0.0074	614	0.00614	1486	0.00301	614	0.03743
1485	0.00734	615	0.00365	1485	0.00308	615	0.01958
1484	0.00744	616	-0.00216	1484	0.0031	616	0.01836
1483	0.00763	617	0.00322	1483	0.00316	617	0.02194
1482	0.00774	618	-0.00447	1482	0.00313	618	0.01803
1481	0.00769	619	0.00928	1481	0.0032	619	0.0539
1480	0.00756	620	0	1480	0.00326	620	0.03248
1479	0.00761	621	-0.00202	1479	0.00314	621	0.01929
1478	0.00751	622	-0.000173366	1478	0.00312	622	0.02123
1477	0.00746	623	-0.00298	1477	0.0031	623	0.0229
1476	0.00757	624	0.00467	1476	0.00325	624	0.00144
1475	0.00745	625	-0.00781	1475	0.00343	625	0.02747
1474	0.00752	626	-0.00407	1474	0.00353	626	0.02585
1473	0.00752	627	-0.00284	1473	0.00351	627	0.02344
1472	0.0073	628	0.00335	1472	0.00343	628	0.02825
1471	0.00722	629	0.000597942	1471	0.00335	629	0.02055
1470	0.00721	630	-0.00331	1470	0.00323	630	0.01412
1469	0.00717	631	-0.00844	1469	0.00317	631	0.01449
1468	0.00709	632	-0.00115	1468	0.00323	632	0.01921
1467	0.00707	633	0.00397	1467	0.00332	633	0.00972
1466	0.00709	634	-0.00475	1466	0.00339	634	0.02523
1465	0.00702	635	0.000911436	1465	0.00344	635	0.02033
1464	0.00694	636	-0.0072	1464	0.00349	636	0.01212
1463	0.00684	637	-0.00247	1463	0.00343	637	0.01177
1462	0.00687	638	0.000245944	1462	0.0034	638	0.02581
1461	0.00686	639	-0.00188	1461	0.00322	639	0.01602
1460	0.00685	640	0.000447688	1460	0.00298	640	0.01318
1459	0.00667	641	-0.00203	1459	0.00304	641	0.01398
1458	0.00635	642	-0.00795	1458	0.00306	642	0.00431
1457	0.00641	643	-0.000649315	1457	0.0032	643	0.02116
1456	0.00634	644	0.00426	1456	0.00338	644	0.02288
1455	0.00609	645	0.00223	1455	0.0034	645	0.0207
1454	0.00617	646	-0.00175	1454	0.00343	646	0.02026
1453	0.00625	647	-0.00326	1453	0.00337	647	0.01474
1452	0.00636	648	-0.00455	1452	0.00342	648	0.02428
1451	0.00641	649	-0.0015	1451	0.00355	649	0.02455
1450	0.00627	650	0.00289	1450	0.00362	650	0.03975
1449	0.00619	651	-0.0033	1449	0.00377	651	0.00355
1448	0.00609	652	0.00483	1448	0.00379	652	0.03145
1447	0.00631	653	-0.00235	1447	0.00376	653	0.02174
1446	0.00638	654	-0.00255	1446	0.00381	654	0.00462
1445	0.00644	655	0.00832	1445	0.00381	655	0.02923
1444	0.00655	656	0.000890699	1444	0.00379	656	0.01637
1443	0.00622	657	0.00474	1443	0.00381	657	0.03062
1442	0.00595	658	-0.00248	1442	0.0039	658	0.0286
1441	0.00584	659	0.00431	1441	0.00403	659	0.0177
1440	0.00589	660	0.000855539	1440	0.00406	660	0.01705
1439	0.00624	661	0.00675	1439	0.00408	661	0.03567
1438	0.00636	662	0.000733671	1438	0.0041	662	0.0166
1437	0.00645	663	0.000366219	1437	0.0041	663	0.01785
1436	0.00652	664	-0.000531005	1436	0.00402	664	0.01137
1435	0.00643	665	0.00265	1435	0.00387	665	0.00468
1434	0.00647	666	0.00467	1434	0.00379	666	0.01585
1433	0.00636	667	-0.00221	1433	0.0037	667	0.02536
1432	0.00628	668	-0.00325	1432	0.0037	668	0.0176
1431	0.00641	669	0.00069987	1431	0.00381	669	0.02264
1430	0.00644	670	0.00576	1430	0.00386	670	0.039
1429	0.00636	671	-0.00103	1429	0.00403	671	0.02386
1428	0.00623	672	0.00624	1428	0.00414	672	0.02765
1427	0.00623	673	0	1427	0.00422	673	0.00243
1426	0.00628	674	0.00274	1426	0.00422	674	0.02865
1425	0.00625	675	-0.00408	1425	0.00414	675	0.02916
1424	0.00633	676	-0.000921	1424	0.00425	676	0.03971
1423	0.0063	677	0.00134	1423	0.0042	677	0.02952
1422	0.00628	678	0.00601	1422	0.00417	678	0.00963
1421	0.00624	679	0.00346	1421	0.00432	679	0.02655
1420	0.00624	680	0.000339036	1420	0.00422	680	0.0271
1419	0.00625	681	-0.00302	1419	0.00427	681	0.02155
1418	0.00632	682	0	1418	0.00424	682	0.01401
1417	0.00645	683	0.00508	1417	0.00418	683	0.03483
1416	0.00654	684	-0.000989567	1416	0.00442	684	0.02822
1415	0.00664	685	0.00512	1415	0.00443	685	0.01684
1414	0.00681	686	0.00383	1414	0.00453	686	0.0125
1413	0.00677	687	0.00663	1413	0.00459	687	0.02209
1412	0.00665	688	0.00025904	1412	0.00452	688	0.01742
1411	0.00646	689	0.0023	1411	0.00459	689	0.01233
1410	0.00641	690	-0.0031	1410	0.00462	690	0.02133
1409	0.00637	691	0.00399	1409	0.00466	691	0.03455
1408	0.00634	692	-0.00241	1408	0.00464	692	0.03924
1407	0.00637	693	-0.00528	1407	0.00468	693	0.04705
1406	0.00646	694	-0.00278	1406	0.00472	694	0.04603
1405	0.00645	695	-0.00318	1405	0.0046	695	0.02591
1404	0.00631	696	-0.00547	1404	0.00438	696	0.01086
1403	0.00613	697	0.0038	1403	0.00423	697	0.01742
1402	0.00584	698	-0.00534	1402	0.00415	698	0.022
1401	0.00562	699	-0.00804	1401	0.00415	699	0.02543
1400	0.00561	700	-0.00443	1400	0.00441	700	0.0343
1399	0.00572	701	-0.000861062	1399	0.0046	701	0.02664
1398	0.00593	702	-0.00689	1398	0.00454	702	0.00552
1397	0.00622	703	-0.00495	1397	0.00456	703	0.01856
1396	0.00626	704	0.00191	1396	0.00452	704	0.02148
1395	0.00606	705	0.000823163	1395	0.00443	705	0.00715
1394	0.00588	706	-0.000595529	1394	0.00451	706	0.01624
1393	0.00584	707	-0.000688127	1393	0.00452	707	0.02592
1392	0.00595	708	0.00485	1392	0.00446	708	0.01849
1391	0.00575	709	0.000276175	1391	0.00452	709	0.0011
1390	0.00574	710	0.00143	1390	0.0046	710	0.0011
1389	0.00568	711	-0.00315	1389	0.00455	711	0.0065
1388	0.00533	712	-0.000279445	1388	0.00455	712	0.02702
1387	0.00551	713	0.00233	1387	0.00453	713	0.04661
1386	0.00547	714	-0.00491	1386	0.00441	714	0.0382
1385	0.00544	715	-9.40813e-05	1385	0.00428	715	0.03234
1384	0.00561	716	-0.00392	1384	0.00417	716	0.02849
1383	0.00555	717	0.00559	1383	0.00402	717	0.03362
1382	0.0053	718	-0.000333805	1382	0.00395	718	0.01057
1381	0.00502	719	-0.00129	1381	0.00408	719	0.02875
1380	0.00481	720	0.000143665	1380	0.00406	720	0.0182
1379	0.00454	721	0.000144022	1379	0.00412	721	0.03624
1378	0.00421	722	-0.00062686	1378	0.00417	722	0.01301
1377	0.00409	723	-0.00169	1377	0.00409	723	0.02307
1376	0.00403	724	-0.0044	1376	0.00402	724	0.01908
1375	0.00404	725	0.000435388	1375	0.00389	725	0.03337
1374	0.00413	726	0.0045	1374	0.00379	726	0.0132
1373	0.00418	727	-0.0044	1373	0.00378	727	0.02408
1372	0.00417	728	0.000828762	1372	0.00388	728	0.03569
1371	0.00419	729	0.00414	1371	0.00385	729	0.04852
1370	0.00426	730	0.00448	1370	0.00384	730	0.01278
1369	0.00413	731	-0.00205	1369	0.00394	731	0.01862
1368	0.00399	732	0.00617	1368	0.00389	732	0.03613
1367	0.00407	733	0.000986076	1367	0.00374	733	0.01844
1366	0.00399	734	0.000491163	1366	0.00371	734	0.0026
1365	0.00401	735	-0.000245755	1365	0.00356	735	0.02228
1364	0.00398	736	0.00188	1364	0.00351	736	0.02315
1363	0.00402	737	0.00188	1363	0.00365	737	0.04571
1362	0.00409	738	0.00267	1362	0.00376	738	0.01901
1361	0.00389	739	0.000643994	1361	0.00407	739	0.02337
1360	0.00395	740	-0.00104	1360	0.00408	740	0.01158
1359	0.00355	741	0.00929	1359	0.0041	741	0.03199
1358	0.00338	742	0.00752	1358	0.004	742	0.02765
1357	0.00347	743	0.00887	1357	0.00375	743	0.04373
1356	0.00337	744	0.00481	1356	0.00381	744	0.0134
1355	0.00357	745	0.00651	1355	0.00383	745	0.01807
1354	0.00337	746	0.00336	1354	0.00395	746	0.02247
1353	0.00318	747	0.00969	1353	0.00395	747	0.00547
1352	0.00288	748	-0.000351557	1352	0.00397	748	0.00974
1351	0.00276	749	0.01223	1351	0.00391	749	0.02653
1350	0.00284	750	0.00632	1350	0.00373	750	0.04565
1349	0.00284	751	0.00721	1349	0.00363	751	0.03734
1348	0.00288	752	0.000553138	1348	0.00355	752	0.03106
1347	0.00278	753	0.00649	1347	0.00358	753	0.03128
1346	0.00271	754	0.00675	1346	0.00372	754	0.02538
1345	0.00277	755	0.00339	1345	0.00372	755	0.02616
1344	0.00285	756	0.0049	1344	0.00368	756	0.01828
1343	0.00281	757	-0.00313	1343	0.00374	757	0.03473
1342	0.0029	758	0.00809	1342	0.0037	758	0.01784
1341	0.00279	759	0.01106	1341	0.00372	759	0.01393
1340	0.00283	760	-0.00278	1340	0.00376	760	0.03211
1339	0.00293	761	0.00634	1339	0.0038	761	0.02836
1338	0.00289	762	0.00147	1338	0.00373	762	0.03206
1337	0.00305	763	0.00232	1337	0.00367	763	0.02285
1336	0.00298	764	0.01276	1336	0.00367	764	0.02668
1335	0.00307	765	0.00852	1335	0.00359	765	0.01708
1334	0.00298	766	0.00846	1334	0.00367	766	0.03008
1333	0.00293	767	0.00594	1333	0.00378	767	0.03311
1332	0.00285	768	0.01283	1332	0.00382	768	0.01869
1331	0.00259	769	0.00458	1331	0.00377	769	0.01789
1330	0.00269	770	0.01371	1330	0.00385	770	0.03325
1329	0.00257	771	0.01875	1329	0.0039	771	0.03259
1328	0.00255	772	0.00247	1328	0.00384	772	0.02125
1327	0.00263	773	0.0123	1327	0.00386	773	0.03203
1326	0.00257	774	0.01415	1326	0.00381	774	0.01814
1325	0.00253	775	0.01102	1325	0.00375	775	0.03527
1324	0.00256	776	0.01255	1324	0.00379	776	0.01914
1323	0.00259	777	0.01505	1323	0.00384	777	0.02461
1322	0.00262	778	0.01512	1322	0.00388	778	0.02411
1321	0.00259	779	0.01473	1321	0.00393	779	0.01274
1320	0.00275	780	0.01318	1320	0.00387	780	0.02094
1319	0.00295	781	0.01981	1319	0.00387	781	0.02621
1318	0.00301	782	0.02041	1318	0.0038	782	0.01563
1317	0.00309	783	0.01699	1317	0.00382	783	0.03098
1316	0.00303	784	0.0133	1316	0.00392	784	0.03286
1315	0.00297	785	0.0141	1315	0.00393	785	0.03922
1314	0.00291	786	0.01801	1314	0.00394	786	0.00502
1313	0.00289	787	0.01895	1313	0.00396	787	0.01538
1312	0.00275	788	0.02036	1312	0.00395	788	0.02827
1311	0.00224	789	0.02044	1311	0.00391	789	0.02801
1310	0.00204	790	0.02187	1310	0.00394	790	0.03149
1309	0.00202	791	0.02653	1309	0.0041	791	0.02633
1308	0.00192	792	0.02564	1308	0.00413	792	0.00744
1307	0.00214	793	0.02795	1307	0.00421	793	0.02474
1306	0.00216	794	0.02248	1306	0.00417	794	0.04744
1305	0.00222	795	0.02642	1305	0.004	795	0.02062
1304	0.00234	796	0.02712	1304	0.00391	796	0.0233
1303	0.00251	797	0.03257	1303	0.00392	797	0.04887
1302	0.00267	798	0.03731	1302	0.004	798	0.00931
1301	0.00264	799	0.03293	1301	0.00404	799	0.02646
1300	0.00276	800	0.03486	1300	0.00414	800	0.01898
1299	0.00259	801	0.04248	1299	0.00414	801	0.01925
1298	0.00235	802	0.03888	1298	0.00407	802	0.04089
1297	0.00229	803	0.04218	1297	0.00405	803	0.01426
1296	0.00208	804	0.03504	1296	0.00406	804	0.01963
1295	0.00205	805	0.04095	1295	0.00411	805	0.02419
1294	0.00212	806	0.05127	1294	0.00417	806	0.026
1293	0.00223	807	0.05251	1293	0.00417	807	0.01782
1292	0.00225	808	0.05608	1292	0.00423	808	0.0231
1291	0.00224	809	0.05651	1291	0.00428	809	0.04285
1290	0.00235	810	0.06738	1290	0.00443	810	0.04184
1289	0.00237	811	0.06307	1289	0.00463	811	0.01859
1288	0.00249	812	0.06601	1288	0.00463	812	0.01466
1287	0.00244	813	0.06737	1287	0.00473	813	0.02626
1286	0.00227	814	0.07216	1286	0.0047	814	0.04057
1285	0.00222	815	0.07671	1285	0.00465	815	0.02099
1284	0.00225	816	0.09152	1284	0.00471	816	0.01982
1283	0.00242	817	0.08117	1283	0.00469	817	0.03223
1282	0.00257	818	0.09518	1282	0.00475	818	0.02583
1281	0.00244	819	0.09794	1281	0.00482	819	0.01112
1280	0.00245	820	0.10703	1280	0.00486	820	0.03376
1279	0.0023	821	0.11606	1279	0.00493	821	0.03018
1278	0.00206	822	0.11724	1278	0.00498	822	0.01929
1277	0.00199	823	0.12761	1277	0.00502	823	0.03959
1276	0.00192	824	0.13055	1276	0.00498	824	0.01077
1275	0.00214	825	0.13444	1275	0.00493	825	0.02936
1274	0.00229	826	0.14034	1274	0.0049	826	0.02665
1273	0.00247	827	0.15457	1273	0.00488	827	0.00865
1272	0.00253	828	0.1595	1272	0.00496	828	0.02051
1271	0.00259	829	0.16954	1271	0.00508	829	0.01641
1270	0.00272	830	0.18368	1270	0.00513	830	0.00958
1269	0.0026	831	0.19894	1269	0.00521	831	0.03013
1268	0.00252	832	0.19403	1268	0.00518	832	0.02258
1267	0.00243	833	0.21522	1267	0.0052	833	0.02052
1266	0.00238	834	0.22326	1266	0.00527	834	0.01336
1265	0.00247	835	0.24271	1265	0.00532	835	0.0229
1264	0.00239	836	0.24359	1264	0.00555	836	0.02018
1263	0.00248	837	0.2547	1263	0.00564	837	0.01262
1262	0.00255	838	0.27499	1262	0.00573	838	0.03761
1261	0.00241	839	0.2913	1261	0.00569	839	0.02294
1260	0.0025	840	0.30422	1260	0.00566	840	0.0263
1259	0.00236	841	0.32211	1259	0.00578	841	0.0091
1258	0.00231	842	0.34194	1258	0.00569	842	0.02703
1257	0.00251	843	0.36879	1257	0.00584	843	0.01764
1256	0.00232	844	0.37509	1256	0.00593	844	0.02876
1255	0.00225	845	0.40489	1255	0.00593	845	0.01394
1254	0.00227	846	0.41886	1254	0.00608	846	0.02253
1253	0.00249	847	0.44243	1253	0.00599	847	0.02794
1252	0.00281	848	0.46417	1252	0.00602	848	0.03479
1251	0.0028	849	0.48028	1251	0.006	849	0.01988
1250	0.00291	850	0.50389	1250	0.00603	850	0.01286
1249	0.00291	851	0.5361	1249	0.00626	851	0.01461
1248	0.00277	852	0.5588	1248	0.00632	852	0.01204
1247	0.00276	853	0.5863	1247	0.00657	853	0.0261
1246	0.00267	854	0.61104	1246	0.00675	854	0.01353
1245	0.00269	855	0.63645	1245	0.00686	855	0.01654
1244	0.00269	856	0.66305	1244	0.00703	856	0.00813
1243	0.00279	857	0.70503	1243	0.00711	857	0.01836
1242	0.00296	858	0.7285	1242	0.00732	858	0.01347
1241	0.00298	859	0.76323	1241	0.00742	859	0.01331
1240	0.00336	860	0.78428	1240	0.00757	860	0.01298
1239	0.0035	861	0.82696	1239	0.00762	861	0.02916
1238	0.00353	862	0.85653	1238	0.00762	862	0.02458
1237	0.00337	863	0.88716	1237	0.00773	863	0.01981
1236	0.00313	864	0.92613	1236	0.00779	864	0.02476
1235	0.00313	865	0.9636	1235	0.00797	865	0.02299
1234	0.00288	866	1.00583	1234	0.00809	866	0.00742
1233	0.0031	867	1.03368	1233	0.00817	867	-0.00281
1232	0.00334	868	1.0787	1232	0.00828	868	0.01473
1231	0.00336	869	1.10877	1231	0.00834	869	0.02072
1230	0.00348	870	1.15163	1230	0.00859	870	0.02442
1229	0.00344	871	1.17569	1229	0.00898	871	0.02142
1228	0.0033	872	1.21167	1228	0.00926	872	0.01194
1227	0.00334	873	1.25273	1227	0.00958	873	0.01949
1226	0.0035	874	1.28467	1226	0.00973	874	0.01596
1225	0.00367	875	1.32551	1225	0.00987	875	0.01817
1224	0.0041	876	1.35963	1224	0.01003	876	0.027
1223	0.00451	877	1.3857	1223	0.01021	877	0.02043
1222	0.00447	878	1.44464	1222	0.01054	878	0.02544
1221	0.00438	879	1.47097	1221	0.01071	879	0.02586
1220	0.00437	880	1.51303	1220	0.01102	880	0.0165
1219	0.00443	881	1.55056	1219	0.01134	881	0.01646
1218	0.00466	882	1.59139	1218	0.01147	882	0.02019
1217	0.00463	883	1.59944	1217	0.01177	883	0.01623
1216	0.00465	884	1.63564	1216	0.01205	884	0.01108
1215	0.00484	885	1.66585	1215	0.01226	885	0.00267
1214	0.00495	886	1.69651	1214	0.01253	886	0.01744
1213	0.00523	887	1.71081	1213	0.01266	887	0.01095
1212	0.00513	888	1.757	1212	0.01278	888	0.01331
1211	0.00498	889	1.78902	1211	0.01285	889	0.01762
1210	0.00522	890	1.81042	1210	0.01304	890	0.01947
1209	0.00507	891	1.83363	1209	0.0133	891	0.0161
1208	0.00526	892	1.86793	1208	0.01356	892	0.02643
1207	0.00532	893	1.88494	1207	0.01383	893	0.0265
1206	0.00523	894	1.90186	1206	0.01402	894	0.00939
1205	0.00528	895	1.91938	1205	0.01422	895	0.0213
1204	0.00488	896	1.95081	1204	0.01443	896	0.01663
1203	0.00482	897	1.96197	1203	0.01474	897	0.01614
1202	0.00458	898	1.96504	1202	0.01499	898	0.01043
1201	0.00461	899	1.97732	1201	0.01508	899	0.02137
1200	0.00505	900	2.00711	1200	0.01537	900	0.01564
1199	0.00511	901	2.0104	1199	0.01567	901	0.01697
1198	0.005	902	2.01297	1198	0.0159	902	0.01534
1197	0.00512	903	2.00548	1197	0.01618	903	0.01416
1196	0.00516	904	2.01022	1196	0.01639	904	0.0191
1195	0.00511	905	2.00005	1195	0.01668	905	0.02098
1194	0.00504	906	1.99839	1194	0.01698	906	0.01813
1193	0.00507	907	2.00037	1193	0.0173	907	0.02014
1192	0.00507	908	1.98568	1192	0.01761	908	0.01706
1191	0.00498	909	1.99455	1191	0.01787	909	0.01649
1190	0.0048	910	1.98966	1190	0.01817	910	0.01574
1189	0.0047	911	1.97263	1189	0.01845	911	0.01659
1188	0.00459	912	1.96291	1188	0.01867	912	0.02114
1187	0.00459	913	1.95019	1187	0.01909	913	0.01918
1186	0.00457	914	1.9297	1186	0.01944	914	0.02301
1185	0.0044	915	1.91688	1185	0.01977	915	0.02103
1184	0.00427	916	1.89809	1184	0.02028	916	0.02077
1183	0.00405	917	1.89167	1183	0.0206	917	0.02664
1182	0.00405	918	1.86202	1182	0.02097	918	0.02544
1181	0.00393	919	1.84437	1181	0.02138	919	0.02848
1180	0.00376	920	1.81751	1180	0.02165	920	0.02727
1179	0.00366	921	1.79356	1179	0.02211	921	0.02449
1178	0.00344	922	1.77684	1178	0.02254	922	0.02378
1177	0.00341	923	1.7508	1177	0.02303	923	0.02822
1176	0.00344	924	1.71644	1176	0.02353	924	0.02634
1175	0.00334	925	1.69041	1175	0.02395	925	0.02948
1174	0.00336	926	1.66592	1174	0.02451	926	0.03041
1173	0.00323	927	1.63354	1173	0.02496	927	0.02733
1172	0.00309	928	1.61583	1172	0.02541	928	0.03166
1171	0.00306	929	1.57151	1171	0.02583	929	0.03637
1170	0.00294	930	1.5492	1170	0.02627	930	0.03591
1169	0.00289	931	1.52226	1169	0.02686	931	0.03696
1168	0.00274	932	1.50028	1168	0.02737	932	0.03695
1167	0.00279	933	1.45652	1167	0.0279	933	0.04132
1166	0.00282	934	1.43182	1166	0.0284	934	0.04343
1165	0.00284	935	1.39981	1165	0.02893	935	0.04303
1164	0.00304	936	1.36742	1164	0.0296	936	0.04467
1163	0.00301	937	1.33162	1163	0.03025	937	0.04966
1162	0.00296	938	1.29845	1162	0.03094	938	0.04975
1161	0.00287	939	1.27775	1161	0.03151	939	0.0538
1160	0.00259	940	1.24175	1160	0.03211	940	0.06088
1159	0.00252	941	1.21292	1159	0.03279	941	0.06241
1158	0.00253	942	1.18228	1158	0.03344	942	0.06346
1157	0.00252	943	1.15234	1157	0.03422	943	0.06098
1156	0.0026	944	1.11346	1156	0.03502	944	0.07107
1155	0.00243	945	1.08717	1155	0.03573	945	0.07612
1154	0.00222	946	1.05639	1154	0.0364	946	0.07858
1153	0.00197	947	1.03028	1153	0.03708	947	0.08288
1152	0.00186	948	1.00077	1152	0.03789	948	0.0862
1151	0.00189	949	0.97644	1151	0.03872	949	0.08964
1150	0.00193	950	0.94761	1150	0.03964	950	0.09737
1149	0.00209	951	0.92379	1149	0.04046	951	0.10358
1148	0.00195	952	0.89883	1148	0.04127	952	0.10625
1147	0.00187	953	0.87464	1147	0.04217	953	0.12067
1146	0.00183	954	0.85023	1146	0.04286	954	0.12337
1145	0.00179	955	0.83017	1145	0.04375	955	0.13931
1144	0.00206	956	0.80347	1144	0.04473	956	0.13628
1143	0.00211	957	0.77673	1143	0.04572	957	0.14647
1142	0.00215	958	0.755	1142	0.04685	958	0.15879
1141	0.00209	959	0.73293	1141	0.04785	959	0.16453
1140	0.00171	960	0.71004	1140	0.04875	960	0.1697
1139	0.00159	961	0.6898	1139	0.04978	961	0.18701
1138	0.00147	962	0.671	1138	0.05082	962	0.19278
1137	0.00138	963	0.64366	1137	0.05197	963	0.20274
1136	0.0016	964	0.62592	1136	0.05308	964	0.22282
1135	0.00163	965	0.61144	1135	0.0542	965	0.23148
1134	0.00157	966	0.58961	1134	0.05543	966	0.24439
1133	0.00163	967	0.57718	1133	0.05648	967	0.25559
1132	0.00148	968	0.55047	1132	0.05774	968	0.26319
1131	0.0013	969	0.53813	1131	0.05894	969	0.28224
1130	0.00119	970	0.52084	1130	0.06013	970	0.29174
1129	0.00113	971	0.5011	1129	0.0614	971	0.2981
1128	0.00108	972	0.48316	1128	0.06256	972	0.32566
1127	0.00121	973	0.47025	1127	0.06387	973	0.33908
1126	0.0012	974	0.45626	1126	0.06515	974	0.35341
1125	0.00114	975	0.44429	1125	0.06659	975	0.37652
1124	0.00107	976	0.42904	1124	0.06799	976	0.38604
1123	0.000902085	977	0.41496	1123	0.06923	977	0.40992
1122	0.000973419	978	0.40108	1122	0.07062	978	0.43135
1121	0.000966726	979	0.38748	1121	0.07204	979	0.44227
1120	0.000910474	980	0.37693	1120	0.07354	980	0.46377
1119	0.000919588	981	0.36572	1119	0.07512	981	0.48572
1118	0.000849023	982	0.35045	1118	0.07661	982	0.4992
1117	0.000846485	983	0.34368	1117	0.07812	983	0.52519
1116	0.000901198	984	0.32887	1116	0.07969	984	0.5468
1115	0.000950272	985	0.31794	1115	0.08126	985	0.57014
1114	0.00086512	986	0.30826	1114	0.08277	986	0.60056
1113	0.000714621	987	0.29834	1113	0.08435	987	0.62764
1112	0.000649515	988	0.28777	1112	0.08601	988	0.64434
1111	0.000584222	989	0.27616	1111	0.08764	989	0.66824
1110	0.000470219	990	0.26548	1110	0.08953	990	0.6986
1109	0.000430877	991	0.26212	1109	0.09138	991	0.7237
1108	0.000320901	992	0.24985	1108	0.09309	992	0.75013
1107	0.000212268	993	0.24322	1107	0.09484	993	0.7824
1106	0.000374306	994	0.23394	1106	0.09647	994	0.80506
1105	0.000420146	995	0.22765	1105	0.0983	995	0.83189
1104	0.000405617	996	0.21944	1104	0.10025	996	0.85623
1103	0.000353702	997	0.21035	1103	0.10223	997	0.89476
1102	0.000302124	998	0.20157	1102	0.10427	998	0.92473
1101	0.000250596	999	0.19439	1101	0.10612	999	0.95045
1100	0.000234161	1000	0.18991	1100	0.10811	1000	0.99441
1099	0.00029742	1001	0.18387	1099	0.11012	1001	1.01616
1098	0.000148999	1002	0.17664	1098	0.11219	1002	1.04479
1097	-8.1144e-06	1003	0.16959	1097	0.11434	1003	1.063
1096	-0.000125881	1004	0.16199	1096	0.11649	1004	1.10993
1095	-0.000229746	1005	0.15448	1095	0.11869	1005	1.13212
1094	-0.000360302	1006	0.1528	1094	0.12087	1006	1.15782
1093	-0.000278104	1007	0.1483	1093	0.12304	1007	1.18471
1092	-0.000160068	1008	0.14039	1092	0.12521	1008	1.22392
1091	-0.000210818	1009	0.13724	1091	0.12737	1009	1.25032
1090	-0.000194907	1010	0.13283	1090	0.12965	1010	1.28427
1089	-0.000214213	1011	0.12693	1089	0.1319	1011	1.31923
1088	-0.000349899	1012	0.12059	1088	0.13419	1012	1.34349
1087	-0.000350629	1013	0.11882	1087	0.13662	1013	1.37395
1086	-0.000325889	1014	0.11701	1086	0.13892	1014	1.3988
1085	-0.000412389	1015	0.10857	1085	0.14133	1015	1.43118
1084	-0.000616195	1016	0.10645	1084	0.14374	1016	1.4767
1083	-0.000769261	1017	0.10283	1083	0.14621	1017	1.4906
1082	-0.000868917	1018	0.09681	1082	0.14873	1018	1.5271
1081	-0.000942985	1019	0.09534	1081	0.1511	1019	1.55545
1080	-0.000751885	1020	0.0908	1080	0.15365	1020	1.5843
1079	-0.000560678	1021	0.08737	1079	0.15621	1021	1.61104
1078	-0.000614406	1022	0.08359	1078	0.15887	1022	1.64027
1077	-0.000580395	1023	0.08239	1077	0.16162	1023	1.6671
1076	-0.000635795	1024	0.07797	1076	0.16422	1024	1.68017
1075	-0.000685412	1025	0.07611	1075	0.16687	1025	1.71308
1074	-0.000700333	1026	0.07257	1074	0.16952	1026	1.73723
1073	-0.000735617	1027	0.06975	1073	0.17226	1027	1.76413
1072	-0.000770481	1028	0.06708	1072	0.17512	1028	1.78687
1071	-0.000871161	1029	0.06301	1071	0.1779	1029	1.81348
1070	-0.000788983	1030	0.06354	1070	0.18079	1030	1.82965
1069	-0.00083788	1031	0.05869	1069	0.18363	1031	1.85288
1068	-0.000993431	1032	0.05638	1068	0.18648	1032	1.86177
1067	-0.00103	1033	0.05357	1067	0.18941	1033	1.87514
1066	-0.00107	1034	0.05258	1066	0.19229	1034	1.8994
1065	-0.00103	1035	0.05151	1065	0.19526	1035	1.90864
1064	-0.00102	1036	0.04886	1064	0.19808	1036	1.92924
1063	-0.00103	1037	0.04738	1063	0.20091	1037	1.94155
1062	-0.00104	1038	0.04425	1062	0.20385	1038	1.93882
1061	-0.00121	1039	0.04312	1061	0.20674	1039	1.96499
1060	-0.00101	1040	0.04232	1060	0.20984	1040	1.95574
1059	-0.000986444	1041	0.03879	1059	0.21277	1041	1.98322
1058	-0.00103	1042	0.039	1058	0.21564	1042	1.97227
1057	-0.00101	1043	0.03809	1057	0.21867	1043	2.00166
1056	-0.00121	1044	0.03333	1056	0.22154	1044	1.98419
1055	-0.00125	1045	0.03507	1055	0.22446	1045	1.99384
1054	-0.00122	1046	0.0333	1054	0.22729	1046	2.00277
1053	-0.00112	1047	0.03233	1053	0.23017	1047	1.99949
1052	-0.000992245	1048	0.03016	1052	0.23312	1048	2.00069
1051	-0.000889801	1049	0.02974	1051	0.23598	1049	2.00609
1050	-0.00093665	1050	0.02817	1050	0.23882	1050	2.00274
1049	-0.000986424	1051	0.02653	1049	0.24155	1051	1.99566
1048	-0.000932191	1052	0.02558	1048	0.24421	1052	2.00006
1047	-0.00104	1053	0.02516	1047	0.24693	1053	1.99028
1046	-0.00103	1054	0.02467	1046	0.24954	1054	1.98577
1045	-0.000883985	1055	0.02439	1045	0.25224	1055	1.98282
1044	-0.000889967	1056	0.02237	1044	0.25493	1056	1.96604
1043	-0.000905667	1057	0.02218	1043	0.25754	1057	1.95631
1042	-0.000860636	1058	0.02113	1042	0.26018	1058	1.94599
1041	-0.000908779	1059	0.01986	1041	0.26261	1059	1.94933
1040	-0.000789645	1060	0.01916	1040	0.26512	1060	1.94101
1039	-0.000727758	1061	0.01724	1039	0.26757	1061	1.92284
1038	-0.000678136	1062	0.01646	1038	0.26984	1062	1.90949
1037	-0.00053633	1063	0.01764	1037	0.27214	1063	1.89805
1036	-0.000649265	1064	0.01705	1036	0.27428	1064	1.88627
1035	-0.000591837	1065	0.01616	1035	0.27647	1065	1.86634
1034	-0.000588897	1066	0.01587	1034	0.2786	1066	1.85593
1033	-0.000600618	1067	0.01423	1033	0.28058	1067	1.85636
1032	-0.000496336	1068	0.01374	1032	0.28243	1068	1.83077
1031	-0.000438717	1069	0.01346	1031	0.28414	1069	1.82662
1030	-0.0002592	1070	0.01361	1030	0.28595	1070	1.79899
1029	-6.2279e-06	1071	0.01433	1029	0.28756	1071	1.78668
1028	0.000269059	1072	0.01204	1028	0.2891	1072	1.77923
1027	0.000658315	1073	0.01137	1027	0.29061	1073	1.75533
1026	0.000855447	1074	0.01101	1026	0.29202	1074	1.73968
1025	0.000899905	1075	0.0102	1025	0.29338	1075	1.71202
1024	0.00106	1076	0.01146	1024	0.29467	1076	1.69336
1023	0.00115	1077	0.01035	1023	0.2959	1077	1.68435
1022	0.0014	1078	0.00903	1022	0.29709	1078	1.65773
1021	0.0015	1079	0.00821	1021	0.29808	1079	1.64014
1020	0.00171	1080	0.00912	1020	0.29904	1080	1.61943
1019	0.00189	1081	0.01041	1019	0.29977	1081	1.60443
1018	0.00206	1082	0.00829	1018	0.30043	1082	1.59872
1017	0.00239	1083	0.00852	1017	0.30107	1083	1.56581
1016	0.00246	1084	0.00717	1016	0.30148	1084	1.55558
1015	0.00269	1085	0.00835	1015	0.30189	1085	1.53559
1014	0.00295	1086	0.0077	1014	0.30211	1086	1.51521
1013	0.00311	1087	0.00764	1013	0.30229	1087	1.4894
1012	0.00335	1088	0.00754	1012	0.30232	1088	1.47346
1011	0.00364	1089	0.00688	1011	0.30217	1089	1.44888
1010	0.00392	1090	0.0065	1010	0.30191	1090	1.43613
1009	0.00429	1091	0.00648	1009	0.30149	1091	1.40933
1008	0.00455	1092	0.00658	1008	0.3009	1092	1.38964
1007	0.005	1093	0.00707	1007	0.30014	1093	1.37788
1006	0.00543	1094	0.00527	1006	0.2993	1094	1.3548
1005	0.00582	1095	0.00512	1005	0.29838	1095	1.33711
1004	0.00626	1096	0.00636	1004	0.29736	1096	1.31917
1003	0.00654	1097	0.00489	1003	0.29624	1097	1.28702
1002	0.00699	1098	0.00626	1002	0.29488	1098	1.28305
1001	0.00745	1099	0.00413	1001	0.29344	1099	1.2655
1000	0.00803	1100	0.00519	1000	0.29199	1100	1.23351
999	0.00857	1101	0.00443	999	0.29033	1101	1.22872
998	0.0091	1102	0.0062	998	0.2886	1102	1.20325
997	0.00957	1103	0.00479	997	0.2868	1103	1.17944
996	0.01018	1104	0.00407	996	0.28482	1104	1.17074
995	0.01067	1105	0.00376	995	0.28279	1105	1.14427
994	0.01122	1106	0.00498	994	0.2805	1106	1.12962
993	0.01206	1107	0.00459	993	0.27812	1107	1.10989
992	0.01272	1108	0.00426	992	0.27564	1108	1.09592
991	0.01334	1109	0.00418	991	0.27297	1109	1.08605
990	0.0139	1110	0.00377	990	0.27027	1110	1.06766
989	0.0143	1111	0.00412	989	0.2674	1111	1.0379
988	0.01477	1112	0.00317	988	0.26465	1112	1.02644
987	0.01539	1113	0.00228	987	0.26186	1113	1.01075
986	0.01609	1114	0.0035	986	0.25902	1114	0.99596
985	0.01698	1115	0.00368	985	0.25623	1115	0.97298
984	0.01795	1116	0.00376	984	0.25328	1116	0.96126
983	0.01875	1117	0.0023	983	0.25049	1117	0.94372
982	0.0196	1118	0.00238	982	0.2476	1118	0.92426
981	0.02053	1119	0.0033	981	0.24458	1119	0.91262
980	0.02138	1120	0.00337	980	0.24159	1120	0.89575
979	0.02237	1121	0.00234	979	0.23855	1121	0.87553
978	0.02325	1122	0.00324	978	0.23565	1122	0.86102
977	0.02411	1123	0.00193	977	0.23264	1123	0.84409
976	0.02508	1124	0.00398	976	0.2295	1124	0.83249
975	0.02616	1125	0.00355	975	0.22651	1125	0.8114
974	0.02723	1126	0.00235	974	0.22351	1126	0.79552
973	0.02838	1127	0.00201	973	0.22062	1127	0.78001
972	0.02949	1128	0.00194	972	0.21777	1128	0.76089
971	0.03076	1129	0.00264	971	0.21489	1129	0.75127
970	0.03224	1130	0.00199	970	0.21216	1130	0.73309
969	0.03346	1131	0.0027	969	0.20954	1131	0.72584
968	0.03476	1132	0.0022	968	0.20698	1132	0.71574
967	0.03606	1133	0.00259	967	0.20436	1133	0.70295
966	0.03728	1134	0.00249	966	0.20181	1134	0.6802
965	0.03875	1135	0.00333	965	0.19943	1135	0.6655
964	0.04027	1136	0.00245	964	0.19702	1136	0.65023
963	0.04201	1137	0.0024	963	0.19483	1137	0.64659
962	0.04371	1138	0.00237	962	0.1927	1138	0.62679
961	0.04538	1139	0.00179	961	0.19062	1139	0.61087
960	0.04715	1140	0.00228	960	0.18881	1140	0.59918
959	0.04875	1141	0.00349	959	0.18694	1141	0.57733
958	0.05064	1142	0.00156	958	0.1853	1142	0.57047
957	0.05255	1143	0.00412	957	0.18375	1143	0.56643
956	0.0545	1144	0.00116	956	0.1823	1144	0.54871
955	0.05659	1145	0.00331	955	0.18096	1145	0.53907
954	0.05855	1146	0.0017	954	0.17968	1146	0.52926
953	0.06078	1147	0.00112	953	0.17858	1147	0.51124
952	0.06279	1148	0.000949049	952	0.1776	1148	0.50282
951	0.06488	1149	0.00197	951	0.17681	1149	0.48629
950	0.06725	1150	0.00213	950	0.17604	1150	0.47884
949	0.06954	1151	0.00195	949	0.17541	1151	0.46544
948	0.07221	1152	0.0013	948	0.17496	1152	0.45012
947	0.07491	1153	0.00142	947	0.17457	1153	0.44633
946	0.07754	1154	0.00154	946	0.17428	1154	0.4358
945	0.08037	1155	0.00143	945	0.17414	1155	0.42959
944	0.08329	1156	0.00118	944	0.17404	1156	0.41791
943	0.08622	1157	0.00192	943	0.17414	1157	0.40664
942	0.08923	1158	0.00141	942	0.17439	1158	0.398
941	0.09229	1159	0.000261411	941	0.17466	1159	0.38785
940	0.09536	1160	0.00234	940	0.17511	1160	0.38243
939	0.09831	1161	0.00093157	939	0.17566	1161	0.37037
938	0.1013	1162	0.00108	938	0.17626	1162	0.3687
937	0.10433	1163	0.00126	937	0.17697	1163	0.36119
936	0.10772	1164	0.00127	936	0.17783	1164	0.34331
935	0.1112	1165	0.00248	935	0.17873	1165	0.33654
934	0.11474	1166	0.00138	934	0.17974	1166	0.32847
933	0.1186	1167	0.00179	933	0.18093	1167	0.32618
932	0.12224	1168	0.000661529	932	0.18199	1168	0.3091
931	0.12626	1169	0.00112	931	0.18324	1169	0.3029
930	0.13027	1170	0.00108	930	0.18464	1170	0.29975
929	0.1342	1171	0.00184	929	0.18588	1171	0.29239
928	0.13832	1172	0.00191	928	0.18738	1172	0.28296
927	0.14244	1173	0.00331	927	0.18887	1173	0.27701
926	0.14646	1174	0.000409607	926	0.19039	1174	0.27174
925	0.15058	1175	0.00195	925	0.192	1175	0.26239
924	0.1548	1176	0.00276	924	0.19354	1176	0.25911
923	0.15903	1177	0.000804625	923	0.19533	1177	0.25088
922	0.16353	1178	0.000819479	922	0.19706	1178	0.2451
921	0.16802	1179	0.0024	921	0.19893	1179	0.23995
920	0.17243	1180	0.00133	920	0.20085	1180	0.23117
919	0.17688	1181	0.0023	919	0.20258	1181	0.22728
918	0.18147	1182	0.000709493	918	0.20466	1182	0.22365
917	0.18592	1183	0.00151	917	0.20662	1183	0.21823
916	0.19053	1184	0.000612444	916	0.20857	1184	0.21343
915	0.19524	1185	0.00158	915	0.2106	1185	0.19883
914	0.19997	1186	0.00137	914	0.21268	1186	0.20438
913	0.20449	1187	0.001	913	0.21479	1187	0.19813
912	0.209	1188	-0.000105506	912	0.21681	1188	0.19059
911	0.21368	1189	0.000802424	911	0.2191	1189	0.18758
910	0.21818	1190	0.00133	910	0.22105	1190	0.18715
909	0.22294	1191	0.00253	909	0.22299	1191	0.17918
908	0.22745	1192	-0.000264605	908	0.22525	1192	0.17876
907	0.23213	1193	0.000529977	907	0.22705	1193	0.17063
906	0.23669	1194	0.0023	906	0.22915	1194	0.16632
905	0.24122	1195	0.00329	905	0.23129	1195	0.16077
904	0.246	1196	0.00061034	904	0.23315	1196	0.15259
903	0.25016	1197	0.00198	903	0.23523	1197	0.15736
902	0.25482	1198	0.00195	902	0.23704	1198	0.1481
901	0.25948	1199	0.000115139	901	0.23912	1199	0.15098
900	0.2638	1200	0.00117	900	0.24123	1200	0.13796
899	0.26804	1201	0.00173	899	0.24324	1201	0.13472
898	0.27191	1202	0.0011	898	0.24528	1202	0.13485
897	0.27586	1203	-9.74993e-05	897	0.24704	1203	0.12958
896	0.27979	1204	0.000434105	896	0.24876	1204	0.12398
895	0.28368	1205	0.000861759	895	0.25048	1205	0.12276
894	0.28752	1206	0.000505832	894	0.25213	1206	0.12278
893	0.29103	1207	-0.000516434	893	0.25374	1207	0.11818
892	0.29457	1208	0.000648201	892	0.25551	1208	0.11768
891	0.29779	1209	0.000702373	891	0.25724	1209	0.11354
890	0.30086	1210	0.00147	890	0.25883	1210	0.1114
889	0.30385	1211	0.000596439	889	0.26068	1211	0.10504
888	0.30641	1212	0.00139	888	0.26238	1212	0.10415
887	0.30906	1213	-4.47396e-05	887	0.26403	1213	0.10314
886	0.31126	1214	-0.000125123	886	0.26574	1214	0.09972
885	0.31321	1215	-0.000697196	885	0.26725	1215	0.09621
884	0.31554	1216	0.00125	884	0.26871	1216	0.0941
883	0.31709	1217	0.00181	883	0.27028	1217	0.0972
882	0.31885	1218	0.0012	882	0.27173	1218	0.08694
881	0.32027	1219	0.00137	881	0.2733	1219	0.08902
880	0.32087	1220	0.000384727	880	0.27492	1220	0.08118
879	0.32202	1221	0.000143307	879	0.27628	1221	0.08516
878	0.32268	1222	0.00162	878	0.27796	1222	0.07829
877	0.32345	1223	0.00111	877	0.27935	1223	0.07772
876	0.3238	1224	0.00118	876	0.28096	1224	0.08153
875	0.32399	1225	0.000909066	875	0.28257	1225	0.07331
874	0.32407	1226	0.000595124	874	0.28412	1226	0.07294
873	0.32357	1227	0.00157	873	0.28565	1227	0.07095
872	0.32321	1228	9.92353e-05	872	0.28713	1228	0.06762
871	0.32229	1229	0.00182	871	0.28881	1229	0.0666
870	0.32117	1230	-0.000117334	870	0.29022	1230	0.06392
869	0.31967	1231	0.000253828	869	0.29189	1231	0.06858
868	0.31814	1232	0.00133	868	0.29345	1232	0.0589
867	0.31656	1233	0.000659938	867	0.29504	1233	0.06124
866	0.31453	1234	0.00149	866	0.29704	1234	0.05598
865	0.31216	1235	0.00107	865	0.29897	1235	0.05754
864	0.30934	1236	0.000300205	864	0.3008	1236	0.05482
863	0.30649	1237	-0.000100883	863	0.30268	1237	0.05748
862	0.30346	1238	0.00124	862	0.30412	1238	0.05687
861	0.30074	1239	0.00224	861	0.30573	1239	0.0562
860	0.29734	1240	0.00176	860	0.30755	1240	0.05176
859	0.29343	1241	0.000996576	859	0.30928	1241	0.05382
858	0.28983	1242	0.000432307	858	0.31133	1242	0.04913
857	0.2863	1243	0.00229	857	0.31314	1243	0.04456
856	0.28241	1244	0.000602997	856	0.31506	1244	0.04944
855	0.27835	1245	0.000776712	855	0.31707	1245	0.04658
854	0.27431	1246	0.00172	854	0.31916	1246	0.04775
853	0.26956	1247	-0.000740466	853	0.32111	1247	0.04403
852	0.26523	1248	0.00235	852	0.32266	1248	0.03888
851	0.26084	1249	0.000825543	851	0.32437	1249	0.03982
850	0.26129	1250	0.00237	850	0.32513	1250	0.04003
849	0.25659	1251	0.00188	849	0.32704	1251	0.04052
848	0.25142	1252	0.000558717	848	0.32884	1252	0.03663
847	0.24654	1253	0.00151	847	0.33072	1253	0.03876
846	0.24184	1254	0.000306794	846	0.33244	1254	0.03942
845	0.23699	1255	0.00155	845	0.33423	1255	0.03587
844	0.2324	1256	0.000494708	844	0.3359	1256	0.03137
843	0.22747	1257	0.00133	843	0.33792	1257	0.03394
842	0.22233	1258	-0.000308934	842	0.33974	1258	0.03021
841	0.217	1259	-0.000401781	841	0.34139	1259	0.03528
840	0.21185	1260	0.00056054	840	0.34317	1260	0.02976
839	0.20723	1261	0.000600287	839	0.34449	1261	0.0299
838	0.20257	1262	-0.000394385	838	0.34585	1262	0.02943
837	0.19787	1263	0.00134	837	0.34731	1263	0.02744
836	0.1933	1264	7.50549e-05	836	0.34868	1264	0.03199
835	0.1888	1265	0.000225325	835	0.35039	1265	0.02685
834	0.18437	1266	0.000862698	834	0.3517	1266	0.02769
833	0.18003	1267	0.000404859	833	0.35274	1267	0.02447
832	0.1753	1268	0.000594962	832	0.35384	1268	0.02559
831	0.17086	1269	0.00131	831	0.3546	1269	0.0241
830	0.16681	1270	0.000603355	830	0.35538	1270	0.0255
829	0.16335	1271	-1.88473e-05	829	0.3562	1271	0.02604
828	0.15961	1272	0.00218	828	0.35682	1272	0.02217
827	0.15608	1273	0.000189435	827	0.35746	1273	0.02642
826	0.15264	1274	0.000918022	826	0.35819	1274	0.02198
825	0.14907	1275	0.000435473	825	0.35864	1275	0.02281
824	0.1459	1276	0.000217554	824	0.35935	1276	0.02028
823	0.14306	1277	0.00131	823	0.35977	1277	0.02292
822	0.14058	1278	0.000810024	822	0.36032	1278	0.02363
821	0.13804	1279	-4.76771e-05	821	0.36072	1279	0.02001
820	0.13583	1280	0.000751828	820	0.36069	1280	0.02059
819	0.13333	1281	0.00109	819	0.36072	1281	0.01927
818	0.13111	1282	0.000972473	818	0.36067	1282	0.0169
817	0.12924	1283	0.00189	817	0.36094	1283	0.02122
816	0.12772	1284	0.0003918	816	0.3611	1284	0.0181
815	0.12649	1285	0.00149	815	0.36126	1285	0.00818
814	0.12532	1286	-0.000642139	814	0.36144	1286	0.01702
813	0.12448	1287	0.000307198	813	0.3614	1287	0.01622
812	0.12372	1288	-0.00132	812	0.36152	1288	0.0172
811	0.12273	1289	0.000968262	811	0.36166	1289	0.01655
810	0.12186	1290	0.00143	810	0.36168	1290	0.01632
809	0.12152	1291	0.000741577	809	0.36178	1291	0.0186
808	0.12105	1292	0.0013	808	0.36191	1292	0.01714
807	0.12122	1293	0.00111	807	0.36192	1293	0.01653
806	0.12133	1294	0.000540662	806	0.36196	1294	0.01687
805	0.12171	1295	0.000776946	805	0.36223	1295	0.019
804	0.12265	1296	0.00123	804	0.36246	1296	0.01593
803	0.12342	1297	0.000396274	803	0.3627	1297	0.01682
802	0.12426	1298	0.000532578	802	0.36335	1298	0.01264
801	0.12502	1299	0.00214	801	0.36371	1299	0.01464
800	0.12595	1300	0.00095138	800	0.36433	1300	0.01125
799	0.12704	1301	0.000417688	799	0.36509	1301	0.01294
798	0.12886	1302	0.000341429	798	0.36572	1302	0.01605
797	0.13031	1303	0.00108	797	0.36685	1303	0.0105
796	0.13199	1304	0.0018	796	0.3679	1304	0.01347
795	0.13401	1305	0.001	795	0.36925	1305	0.01074
794	0.13567	1306	0.0013	794	0.37038	1306	0.01245
793	0.13764	1307	0.000243733	793	0.37169	1307	0.01534
792	0.1401	1308	-0.00060525	792	0.37306	1308	0.00877
791	0.14258	1309	-0.000792364	791	0.37451	1309	0.01456
790	0.14526	1310	1.95971e-05	790	0.37616	1310	0.01116
789	0.14827	1311	2.92983e-05	789	0.37791	1311	0.00921
788	0.15084	1312	0.00101	788	0.37974	1312	0.01176
787	0.15363	1313	0.00107	787	0.38191	1313	0.00941
786	0.1566	1314	0.000770064	786	0.38421	1314	0.00922
785	0.15964	1315	-0.000186962	785	0.38628	1315	0.0081
784	0.16272	1316	0.00119	784	0.38882	1316	0.00975
783	0.16609	1317	-0.000198675	783	0.39141	1317	0.01049
782	0.16947	1318	-1.97892e-05	782	0.39415	1318	0.0151
781	0.17264	1319	0.00181	781	0.39694	1319	0.00851
780	0.17609	1320	0.000832633	780	0.39964	1320	0.01
779	0.1794	1321	0.000850315	779	0.40228	1321	0.01298
778	0.1832	1322	0.00158	778	0.40519	1322	0.00961
777	0.18706	1323	5.9674e-05	777	0.40841	1323	0.0089
776	0.19051	1324	0.000704764	776	0.4114	1324	0.00763
775	0.19417	1325	0.000779295	775	0.41458	1325	0.01356
774	0.19764	1326	0.000757502	774	0.41755	1326	0.00978
773	0.20138	1327	-0.000139811	773	0.42056	1327	0.01013
772	0.20548	1328	0.000280786	772	0.42403	1328	0.01088
771	0.20941	1329	0.000219844	771	0.42726	1329	0.00999
770	0.21334	1330	0.000280439	770	0.43072	1330	0.00928
769	0.21731	1331	0.00052109	769	0.43417	1331	0.00598
768	0.22119	1332	-0.000962878	768	0.43736	1332	0.01127
767	0.22518	1333	-1.01034e-05	767	0.44069	1333	0.00765
766	0.22893	1334	-0.00021174	766	0.44399	1334	0.01404
765	0.23313	1335	-1.01085e-05	765	0.44723	1335	0.007
764	0.23694	1336	-0.000131614	764	0.45039	1336	0.00856
763	0.24044	1337	0.00031512	763	0.45351	1337	0.01152
762	0.24411	1338	-5.09039e-05	762	0.45683	1338	0.00562
761	0.24726	1339	0.000519399	761	0.45986	1339	0.00793
760	0.2509	1340	0.000111839	760	0.4632	1340	0.00469
759	0.25431	1341	-0.000102148	759	0.46631	1341	0.00731
758	0.25774	1342	-0.000154082	758	0.46941	1342	0.00806
757	0.26125	1343	0.000864763	757	0.47281	1343	0.01117
756	0.26473	1344	-0.000569432	756	0.4757	1344	0.00688
755	0.26805	1345	-0.000165617	755	0.47872	1345	0.01062
754	0.27113	1346	0.000677812	754	0.48147	1346	0.01052
753	0.27428	1347	0.00156	753	0.484	1347	0.00856
752	0.27731	1348	-0.000254089	752	0.48656	1348	0.00691
751	0.28017	1349	0.000586848	751	0.48907	1349	0.00948
750	0.28308	1350	0.000799499	750	0.49151	1350	0.00765
749	0.28557	1351	-0.000943981	749	0.49406	1351	0.01196
748	0.28805	1352	0.00133	748	0.49661	1352	0.00546
747	0.29104	1353	0.000376821	747	0.4989	1353	0.00812
746	0.29357	1354	-0.000268629	746	0.5011	1354	0.00685
745	0.29587	1355	0.000113409	745	0.50312	1355	0.0081
744	0.298	1356	0.000356236	744	0.50507	1356	0.00931
743	0.30022	1357	0.000429251	743	0.50718	1357	0.00767
742	0.30231	1358	0.00242	742	0.50898	1358	0.00963
741	0.30443	1359	0.00134	741	0.51072	1359	0.00924
740	0.30638	1360	0.000425262	740	0.51272	1360	0.00732
739	0.30803	1361	0.00032331	739	0.51451	1361	0.00896
738	0.30956	1362	-1.25863e-05	738	0.51615	1362	0.00885
737	0.31149	1363	-5.00457e-05	737	0.51764	1363	0.00936
736	0.3131	1364	0.002	736	0.519	1364	0.01111
735	0.31471	1365	0.000900408	735	0.52024	1365	0.01143
734	0.31649	1366	0.000308102	734	0.52138	1366	0.01015
733	0.31776	1367	0.00119	733	0.52251	1367	0.00939
732	0.31914	1368	0.000907958	732	0.52338	1368	0.01004
731	0.32056	1369	0.000423925	731	0.52421	1369	0.00946
730	0.32168	1370	0.000783954	730	0.52482	1370	0.00577
729	0.32285	1371	5.0081e-05	729	0.52563	1371	0.00826
728	0.32406	1372	0.00185	728	0.52643	1372	0.00588
727	0.32529	1373	-0.000407585	727	0.52716	1373	0.0049
726	0.32657	1374	-0.000724687	726	0.52801	1374	0.00058213
725	0.32765	1375	0.00154	725	0.52856	1375	0.00829
724	0.32883	1376	0.00203	724	0.52916	1376	0.00557
723	0.32974	1377	0.00327	723	0.52975	1377	0.00891
722	0.33075	1378	0.00116	722	0.53033	1378	0.00216
721	0.3317	1379	-0.000526816	721	0.53095	1379	0.01495
720	0.33266	1380	-0.00224	720	0.53152	1380	0.01123
719	0.33376	1381	-0.000891887	719	0.53208	1381	0.00864
718	0.33464	1382	-0.000637558	718	0.53255	1382	0.01167
717	0.33576	1383	0.00258	717	0.53315	1383	0.01216
716	0.33676	1384	0.00173	716	0.53376	1384	0.01508
715	0.33766	1385	-0.000656327	715	0.5343	1385	0.00283
714	0.33857	1386	-0.0014	714	0.53487	1386	0.00663
713	0.33911	1387	0.000337587	713	0.53525	1387	0.01079
712	0.33981	1388	0.00235	712	0.53577	1388	0.00978
711	0.34036	1389	9.41909e-05	711	0.53635	1389	0.00669
710	0.34122	1390	0.000762975	710	0.53681	1390	0.01123
709	0.34221	1391	-0.000848176	709	0.53731	1391	0.00926
708	0.34267	1392	0.00286	708	0.53786	1392	0.00642
707	0.34342	1393	0.00125	707	0.53847	1393	0.01181
706	0.34418	1394	0.000856876	706	0.53939	1394	0.00754
705	0.34487	1395	0.00122	705	0.54024	1395	0.01079
704	0.34572	1396	0.000234275	704	0.54101	1396	0.00647
703	0.34651	1397	0.00136	703	0.54174	1397	0.00523
702	0.34722	1398	0.000637469	702	0.54235	1398	0.00926
701	0.34812	1399	-0.000941622	701	0.54312	1399	0.00573
700	0.34895	1400	-0.00174	700	0.54388	1400	0.00861
699	0.3496	1401	-0.000548032	699	0.54474	1401	0.00726
698	0.35038	1402	0.00174	698	0.54562	1402	0.00641
697	0.35119	1403	0.000679885	697	0.54651	1403	0.00984
696	0.35202	1404	0.00152	696	0.54741	1404	0.0123
695	0.35309	1405	0.00177	695	0.54833	1405	0.0041
694	0.35411	1406	-0.000903368	694	0.5495	1406	0.0087
693	0.35517	1407	-0.00108	693	0.55059	1407	0.00884
692	0.35653	1408	0.000599925	692	0.55173	1408	0.00298
691	0.35784	1409	2.54658e-05	691	0.55291	1409	0.00648
690	0.35892	1410	-0.000698999	690	0.554	1410	0.00548
689	0.36024	1411	0.000369832	689	0.55517	1411	0.00202
688	0.36167	1412	-0.000267606	688	0.55651	1412	0.01154
687	0.36339	1413	0.00164	687	0.55795	1413	0.00833
686	0.36492	1414	-0.00118	686	0.55939	1414	0.00799
685	0.36665	1415	-0.000849086	685	0.56077	1415	0.00488
684	0.36836	1416	-0.000816247	684	0.56215	1416	0.00285
683	0.36985	1417	0.000211208	683	0.5635	1417	0.00491
682	0.3719	1418	0.000716121	682	0.56505	1418	0.00345
681	0.37385	1419	0.000626797	681	0.56678	1419	0.00704
680	0.37631	1420	0.00072485	680	0.56849	1420	0.00283
679	0.37876	1421	0.00108	679	0.57022	1421	0.01178
678	0.38117	1422	0.00155	678	0.57194	1422	0.00949
677	0.38332	1423	9.80227e-05	677	0.57367	1423	0.00692
676	0.38553	1424	0.00139	676	0.57537	1424	0.00802
675	0.38795	1425	-0.00118	675	0.57722	1425	0.0064
674	0.39044	1426	0.0005865	674	0.57907	1426	0.00645
673	0.39304	1427	0.0011	673	0.58092	1427	0.000806776
672	0.39537	1428	0.00153	672	0.58285	1428	0.00449
671	0.39788	1429	-0.000826284	671	0.58471	1429	0.00551
670	0.40062	1430	-0.000558818	670	0.58659	1430	0.00848
669	0.40315	1431	0.00159	669	0.58867	1431	0.0043
668	0.40585	1432	0.000497708	668	0.59091	1432	0.00563
667	0.40845	1433	0.000157839	667	0.59304	1433	0.00715
666	0.41066	1434	0.00121	666	0.59538	1434	0.00316
665	0.41324	1435	0.00179	665	0.59757	1435	0.00473
664	0.41567	1436	-0.000255214	664	0.59974	1436	0.01118
663	0.41818	1437	0.000133332	663	0.60213	1437	0.00654
662	0.42103	1438	-0.000860901	662	0.60446	1438	0.00542
661	0.42373	1439	0.000608629	661	0.60676	1439	0.0025
660	0.42622	1440	0.0016	660	0.60939	1440	0.00741
659	0.42875	1441	0.00149	659	0.61218	1441	0.00878
658	0.4309	1442	7.26488e-05	658	0.61471	1442	0.00686
657	0.43347	1443	-0.00124	657	0.61763	1443	0.00653
656	0.43566	1444	0.000242687	656	0.62032	1444	0.00936
655	0.43781	1445	0.00146	655	0.62301	1445	0.01066
654	0.44032	1446	-0.000109612	654	0.62603	1446	0.00868
653	0.44254	1447	0.00111	653	0.62886	1447	0.00499
652	0.44476	1448	0.000656319	652	0.63184	1448	0.00718
651	0.44675	1449	0.000157487	651	0.63486	1449	0.00772
650	0.44872	1450	0.00113	650	0.6379	1450	0.00562
649	0.45052	1451	0.00161	649	0.64106	1451	0.00247
648	0.45259	1452	-0.000398867	648	0.64424	1452	0.00911
647	0.45457	1453	-0.000108528	647	0.64756	1453	0.0085
646	0.45636	1454	0.000867463	646	0.65104	1454	0.00419
645	0.45823	1455	-0.000640078	645	0.65454	1455	0.00307
644	0.46001	1456	-0.000688052	644	0.65806	1456	0.00932
643	0.46155	1457	-4.84222e-05	643	0.66154	1457	0.00187
642	0.46322	1458	0.00216	642	0.66503	1458	0.00822
641	0.46493	1459	-0.00122	641	0.66852	1459	0.01211
640	0.46636	1460	-0.00151	640	0.67197	1460	0.00209
639	0.46801	1461	0.00103	639	0.67573	1461	0.00377
638	0.46962	1462	0.00213	638	0.67956	1462	0.00513
637	0.47101	1463	-2.4399e-05	637	0.68335	1463	0.00467
636	0.47271	1464	-0.000366758	636	0.68718	1464	0.00657
635	0.4742	1465	-0.000282421	635	0.69081	1465	0.00308
634	0.47549	1466	1.22932e-05	634	0.6946	1466	0.00778
633	0.47694	1467	-0.000393233	633	0.69861	1467	0.01103
632	0.47849	1468	0.00315	632	0.70249	1468	0.00468
631	0.47988	1469	0.00103	631	0.70643	1469	0.00503
630	0.48157	1470	-0.000149193	630	0.71037	1470	0.00808
629	0.48292	1471	-0.000137038	629	0.71416	1471	0.00569
628	0.48439	1472	0.000698758	628	0.71811	1472	0.00504
627	0.48624	1473	0.00158	627	0.72204	1473	0.0048
626	0.48773	1474	0.00153	626	0.72583	1474	0.01096
625	0.48948	1475	-0.000350669	625	0.72989	1475	0.00823
624	0.49135	1476	0.00142	624	0.73397	1476	0.00394
623	0.49324	1477	-0.000377435	623	0.738	1477	0.00308
622	0.49511	1478	-0.00093182	622	0.74207	1478	0.00411
621	0.4971	1479	-0.00234	621	0.74591	1479	0.00525
620	0.49943	1480	-0.000252787	620	0.74971	1480	0.00824
619	0.50145	1481	0.000859379	619	0.7537	1481	0.00611
618	0.50368	1482	0.000697419	618	0.75766	1482	0.01066
617	0.50571	1483	8.89837e-05	617	0.7618	1483	0.00478
616	0.50777	1484	-0.000572354	616	0.7658	1484	0.00848
615	0.5101	1485	0.00171	615	0.76987	1485	0.00953
614	0.51241	1486	0.000959277	614	0.77384	1486	0.00651
613	0.51488	1487	-0.000206814	613	0.77777	1487	0.01052
612	0.51751	1488	-0.000424319	612	0.78172	1488	0.00744
611	0.52008	1489	-0.000811886	611	0.78545	1489	0.0042
610	0.52287	1490	-0.000645576	610	0.78946	1490	0.00768
609	0.52555	1491	0.000194212	609	0.7934	1491	0.00393
608	0.52799	1492	0.000803941	608	0.79732	1492	0.00477
607	0.531	1493	-0.00173	607	0.80166	1493	0.00231
606	0.53357	1494	0.000377316	606	0.80563	1494	0.00766
605	0.53632	1495	0.00118	605	0.80972	1495	0.01155
604	0.53928	1496	-0.000498316	604	0.81365	1496	0.01121
603	0.54223	1497	0.000685929	603	0.81745	1497	0.00671
602	0.54538	1498	-0.000118953	602	0.82152	1498	0.00899
601	0.54827	1499	0.000304025	601	0.8254	1499	0.0097
600	0.55143	1500	0.000927465	600	0.82947	1500	0.00257
599	0.5544		--	599	0.83353
598	0.55752		--	598	0.83752
597	0.56091		--	597	0.84173
596	0.56375		--	596	0.84579
595	0.56699		--	595	0.84982
594	0.57028		--	594	0.85412
593	0.57333		--	593	0.85838
592	0.57662			592	0.8628
591	0.57971			591	0.8672
590	0.58304			590	0.87159
589	0.58637			589	0.87596
588	0.58971			588	0.88034
587	0.59276			587	0.88475
586	0.59588			586	0.88922
585	0.59905			585	0.89373
584	0.60201			584	0.89833
583	0.60547			583	0.90305
582	0.60864			582	0.9078
581	0.61186			581	0.91259
580	0.61512			580	0.91736
579	0.61793			579	0.92198
578	0.62095			578	0.92665
577	0.62443			577	0.93157
576	0.62791			576	0.93645
575	0.63155			575	0.94152
574	0.63496			574	0.94673
573	0.63823			573	0.95195
572	0.64134			572	0.95733
571	0.64437			571	0.96274
570	0.64752			570	0.96803
569	0.65041			569	0.9731
568	0.65416			568	0.97854
567	0.65785			567	0.98406
566	0.66133			566	0.98957
565	0.66513			565	0.99532
564	0.66861			564	1.00099
563	0.67205			563	1.00676
562	0.67585			562	1.01274
561	0.67964			561	1.01869
560	0.68351			560	1.02477
559	0.68768			559	1.03086
558	0.69181			558	1.03691
557	0.69594			557	1.04334
556	0.70043			556	1.04981
555	0.70484			555	1.05636
554	0.70934			554	1.06299
553	0.71399			553	1.06966
552	0.71836			552	1.07631
551	0.72324			551	1.08331
550	0.7281			550	1.0905
549	0.73295			549	1.09761
548	0.73806			548	1.10502
547	0.74307			547	1.11245
546	0.74821			546	1.12001
545	0.75348			545	1.12791
544	0.7588			544	1.13591
543	0.7643			543	1.14403
542	0.77015			542	1.15252
541	0.77619			541	1.16109
540	0.78221			540	1.16967
539	0.78861			539	1.17848
538	0.79504			538	1.1874
537	0.80149			537	1.19652
536	0.80813			536	1.20589
535	0.81468			535	1.21527
534	0.82159			534	1.22463
533	0.82897			533	1.23424
532	0.83629			532	1.24395
531	0.84373			531	1.25383
530	0.85122			530	1.26409
529	0.85896			529	1.27436
528	0.86717			528	1.28468
527	0.87528			527	1.29542
526	0.88386			526	1.30597
525	0.89252			525	1.3168
524	0.90099			524	1.32785
523	0.91			523	1.3389
522	0.91909			522	1.34993
521	0.92833			521	1.36102
520	0.93815			520	1.37233
519	0.9482			519	1.38357
518	0.95825			518	1.39531
517	0.96861			517	1.40709
516	0.97933			516	1.41901
515	0.99048			515	1.43116
514	1.00206			514	1.44307
513	1.01376			513	1.45523
512	1.02548			512	1.46742
511	1.03729			511	1.47963
510	1.05023			510	1.49177
509	1.06293			509	1.50455
508	1.07543			508	1.51724
507	1.08874			507	1.53024
506	1.10201			506	1.54335
505	1.11588			505	1.55682
504	1.13023			504	1.57041
503	1.1444			503	1.58432
502	1.15888			502	1.59845
501	1.17384			501	1.6127
500	1.18923			500	1.62734
499	1.20449			499	1.64228
498	1.22029			498	1.65783
497	1.23643			497	1.67384
496	1.25264			496	1.69025
495	1.26971			495	1.70745
494	1.28717			494	1.7252
493	1.30461			493	1.74375
492	1.32261			492	1.76296
491	1.34105			491	1.78293
490	1.36024			490	1.80344
489	1.38028			489	1.82488
488	1.40077			488	1.8473
487	1.42207			487	1.87084
486	1.44372			486	1.89547
485	1.46614			485	1.92133
484	1.48962			484	1.94843
483	1.51429			483	1.97653
482	1.54056			482	2.00634
481	1.56819			481	2.03734
480	1.59805			480	2.06999
479	1.62993			479	2.10454
478	1.66412			478	2.14088
477	1.70135			477	2.17959
476	1.7416			476	2.22063
475	1.78556			475	2.26386
474	1.83423			474	2.30974
473	1.88789			473	2.35863
472	1.94751			472	2.41077
471	2.01397			471	2.46609
470	2.08765			470	2.52565
469	2.17039			469	2.58969
468	2.26335			468	2.65863
467	2.36763			467	2.73307
466	2.48412			466	2.81249
465	2.61451			465	2.89788
464	2.76012			464	2.98984
463	2.92267			463	3.08915
462	3.10392			462	3.19633
461	3.3059			461	3.31203
460	3.53044			460	3.43749
459	3.77925			459	3.57341
458	4.05318			458	3.72037
457	4.35473			457	3.87887
456	4.68449			456	4.04943
455	5.0421			455	4.23348
454	5.42768			454	4.43122
453	5.83869			453	4.64189
452	6.27313			452	4.86635
451	6.72697			451	5.10393
450	7.20957			450	5.36289

## Sheet: Fig. 1d
Fig. 1d (left)												Fig. 1d (right)
	InAs		InAs/InP		+ZnSe (1MLs)		+ZnSe (5MLs)		+ZnSe (15MLs)		+ZnS		InAs		InAs/InP		+ZnSe (1MLs)		+ZnSe (5MLs)		+ZnSe (15MLs)		+ZnS
	brown-yellow		red		yellow (light)		yellow (medium)		yellow (dark)		sky blue		brown-yellow		red		yellow (light)		yellow (medium)		yellow (dark)		sky blue
Wavelength (nm)	Absorbance	Wavelength (nm)	Absorbance	Wavelength (nm)	Absorbance	Wavelength (nm)	Absorbance	Wavelength (nm)	Absorbance	Wavelength (nm)	Absorbance	Wavelength (nm)	PL intensity (arb. units)	Wavelength (nm)	PL intensity (arb. units)	Wavelength (nm)	PL intensity (arb. units)	Wavelength (nm)	PL intensity (arb. units)	Wavelength (nm)	PL intensity (arb. units)	Wavelength (nm)	PL intensity (arb. units)
1100	0.0014	1100	0.000191667	1100	0.00119	1100	0.00715	1100	0.00321	1100	0.000234161	500	0.00865	500	0.00872	500	0.00172	500	0.00712	500	0.00424	500	-0.01222
1099	0.00143	1099	0.000210443	1099	0.00117	1099	0.0073	1099	0.00314	1099	0.00029742	501	0.000133747	501	-0.00528	501	-0.00293	501	-0.02608	501	0.01093	501	0.00649
1098	0.00149	1098	0.000202249	1098	0.00118	1098	0.00739	1098	0.00298	1098	0.000148999	502	0.00202	502	0.00157	502	0.00311	502	-0.00825	502	0.00474	502	-0.000806688
1097	0.00153	1097	0.000222913	1097	0.00118	1097	0.00759	1097	0.00293	1097	-8.1144e-06	503	-0.00351	503	0.01955	503	-0.0105	503	0.00656	503	-0.00796	503	0.00541
1096	0.00145	1096	0.000240388	1096	0.00118	1096	0.00748	1096	0.00293	1096	-0.000125881	504	-0.00426	504	0.02794	504	-0.000452594	504	0.0119	504	-0.00517	504	0.00201
1095	0.00151	1095	0.000261163	1095	0.00123	1095	0.00747	1095	0.00302	1095	-0.000229746	505	0.00265	505	0.01311	505	-0.000454485	505	0.01356	505	-0.00994	505	-0.00688
1094	0.00148	1094	0.000275544	1094	0.00127	1094	0.00764	1094	0.00309	1094	-0.000360302	506	-0.00169	506	-0.01395	506	-0.000341145	506	0.00365	506	0.00131	506	-0.00178
1093	0.00149	1093	0.000269119	1093	0.00129	1093	0.00778	1093	0.00305	1093	-0.000278104	507	-0.00331	507	0.0113	507	-0.0063	507	0.0153	507	-0.00815	507	-0.00541
1092	0.00141	1092	0.000262149	1092	0.00133	1092	0.00786	1092	0.00292	1092	-0.000160068	508	0.00663	508	0.01629	508	-0.00464	508	0.01156	508	-0.0014	508	0.00702
1091	0.00133	1091	0.000241867	1091	0.00131	1091	0.0079	1091	0.00284	1091	-0.000210818	509	0.00215	509	0.00749	509	0.00181	509	0.02857	509	-0.00782	509	0.0012
1090	0.00145	1090	0.000247265	1090	0.0013	1090	0.00807	1090	0.00277	1090	-0.000194907	510	0.00269	510	-0.00204	510	-0.00365	510	0.00506	510	-0.00827	510	0.0012
1089	0.00154	1089	0.000260219	1089	0.00132	1089	0.00847	1089	0.00274	1089	-0.000214213	511	0.000266766	511	0.00551	511	-0.00352	511	-0.01618	511	0.00445	511	0.00924
1088	0.00167	1088	0.000280593	1088	0.0013	1088	0.00886	1088	0.00279	1088	-0.000349899	512	-0.00193	512	0.02093	512	-0.00762	512	0	512	0.00331	512	-0.003
1087	0.00172	1087	0.000316973	1087	0.0013	1087	0.00906	1087	0.00283	1087	-0.000350629	513	0.00895	513	0.01413	513	0.00546	513	-0.01591	513	-0.00446	513	0.00126
1086	0.00161	1086	0.000333668	1086	0.00129	1086	0.00898	1086	0.00275	1086	-0.000325889	514	0.00789	514	0.000233711	514	0.00614	514	-0.01712	514	0.00786	514	0.00956
1085	0.00156	1085	0.000332673	1085	0.00127	1085	0.00887	1085	0.00268	1085	-0.000412389	515	0.0036	515	0.00116	515	0.00232	515	-0.01061	515	0.00501	515	-0.00139
1084	0.00152	1084	0.000320807	1084	0.00126	1084	0.00872	1084	0.00252	1084	-0.000616195	516	0.0069	516	-0.00057334	516	0.00246	516	0.00181	516	0.00551	516	-0.00541
1083	0.00142	1083	0.00030736	1083	0.00129	1083	0.00855	1083	0.00245	1083	-0.000769261	517	0.00208	517	-0.00011343	517	-0.00111	517	0.000595846	517	0.00647	517	-0.0045
1082	0.00138	1082	0.000291898	1082	0.00129	1082	0.00884	1082	0.00245	1082	-0.000868917	518	-0.00319	518	-0.00271	518	0.00031399	518	0.02102	518	0.01055	518	0.00454
1081	0.00141	1081	0.000255433	1081	0.00126	1081	0.00911	1081	0.00235	1081	-0.000942985	519	6.17835e-05	519	0.0119	519	0.00077818	519	0.0066	519	-0.00617	519	-0.00354
1080	0.00142	1080	0.000263083	1080	0.00127	1080	0.00921	1080	0.00231	1080	-0.000751885	520	0.00256	520	0.0091	520	0.00297	520	0.002	520	-0.00456	520	0.00757
1079	0.00134	1079	0.000286365	1079	0.00129	1079	0.00917	1079	0.00222	1079	-0.000560678	521	0.00463	521	0.00875	521	0.00308	521	-0.00271	521	0.00192	521	0.00151
1078	0.00132	1078	0.000332044	1078	0.00135	1078	0.00899	1078	0.00227	1078	-0.000614406	522	0.00339	522	0.02259	522	0.00205	522	0.000978486	522	-0.00876	522	-0.00192
1077	0.00125	1077	0.000367752	1077	0.00137	1077	0.00893	1077	0.00238	1077	-0.000580395	523	0.0053	523	0.00443	523	-0.000247238	523	0.0082	523	0.00613	523	-0.00583
1076	0.00123	1076	0.000334594	1076	0.00135	1076	0.00916	1076	0.00228	1076	-0.000635795	524	0.000233285	524	0.01953	524	0.00225	524	0.00672	524	0.000485494	524	0.01244
1075	0.00136	1075	0.000335996	1075	0.00136	1075	0.00933	1075	0.0023	1075	-0.000685412	525	0.00515	525	0.01841	525	0.00773	525	0.000548369	525	0.01636	525	-0.00406
1074	0.0014	1074	0.000319438	1074	0.00134	1074	0.00935	1074	0.00224	1074	-0.000700333	526	0.00948	526	0.01974	526	-0.00101	526	-0.00583	526	0.00143	526	-0.000478207
1073	0.00139	1073	0.000327352	1073	0.00136	1073	0.00936	1073	0.00218	1073	-0.000735617	527	0.000733932	527	0.01155	527	0.000762283	527	-0.00524	527	-0.00926	527	0.00223
1072	0.00134	1072	0.000370991	1072	0.00142	1072	0.00942	1072	0.00224	1072	-0.000770481	528	0.0081	528	0.01199	528	0.00183	528	-0.00317	528	0.00529	528	-0.00287
1071	0.00135	1071	0.000377833	1071	0.00142	1071	0.00958	1071	0.00221	1071	-0.000871161	529	0.00239	529	-0.00659	529	0.00542	529	0.0108	529	0.00293	529	-0.000728845
1070	0.00141	1070	0.00039842	1070	0.00147	1070	0.00966	1070	0.00222	1070	-0.000788983	530	0.00671	530	0.02361	530	0.00458	530	-0.00456	530	0.01319	530	0.00375
1069	0.00143	1069	0.000405926	1069	0.00152	1069	0.00982	1069	0.00217	1069	-0.00083788	531	-0.00143	531	0.01005	531	0.00308	531	0.00425	531	-0.00274	531	0.00673
1068	0.00149	1068	0.000444737	1068	0.00154	1068	0.01013	1068	0.00218	1068	-0.000993431	532	-0.00125	532	0.00117	532	0.00201	532	-0.00661	532	0.01449	532	0.00786
1067	0.00142	1067	0.000479026	1067	0.00161	1067	0.01037	1067	0.00215	1067	-0.00103	533	0.002	533	0.01029	533	-0.000455012	533	-0.00603	533	0.00143	533	0.0049
1066	0.00142	1066	0.000507195	1066	0.00166	1066	0.01048	1066	0.00214	1066	-0.00107	534	0.00382	534	0.00416	534	0.000405066	534	0.01876	534	-0.00164	534	0.00019261
1065	0.00147	1065	0.000556521	1065	0.00169	1065	0.01035	1065	0.00225	1065	-0.00103	535	-0.00594	535	0.01382	535	-0.00184	535	-0.00937	535	0.000222156	535	0.01126
1064	0.00143	1064	0.00054559	1064	0.0017	1064	0.01027	1064	0.0021	1064	-0.00102	536	0.00732	536	0.01795	536	-0.00107	536	-0.00397	536	-0.00934	536	-0.00589
1063	0.00147	1063	0.00056038	1063	0.00169	1063	0.01041	1063	0.00205	1063	-0.00103	537	-0.00242	537	-0.00692	537	-0.000529093	537	-0.01197	537	0.00586	537	0.0012
1062	0.00141	1062	0.000580014	1062	0.0017	1062	0.01071	1062	0.00203	1062	-0.00104	538	-0.00276	538	-0.000654664	538	-0.00465	538	0.00397	538	0.00567	538	-0.00905
1061	0.00138	1061	0.000585743	1061	0.00173	1061	0.01107	1061	0.00194	1061	-0.00121	539	0.00619	539	0.000649314	539	0.0033	539	0.00365	539	0.00316	539	0.0073
1060	0.00137	1060	0.000642005	1060	0.00178	1060	0.01136	1060	0.00214	1060	-0.00101	540	0.01024	540	0.02435	540	-0.000940825	540	0.00341	540	-0.000424719	540	-0.000427754
1059	0.00134	1059	0.000675512	1059	0.00184	1059	0.01165	1059	0.0022	1059	-0.000986444	541	0.00359	541	0.02026	541	0.00438	541	-0.00309	541	0.00429	541	0.00442
1058	0.00131	1058	0.000715692	1058	0.00189	1058	0.01196	1058	0.00214	1058	-0.00103	542	0.00205	542	0.02132	542	0.00809	542	0.0067	542	-0.00272	542	-0.00156
1057	0.00128	1057	0.000788775	1057	0.00195	1057	0.01216	1057	0.0022	1057	-0.00101	543	0.00742	543	0.00723	543	8.32439e-05	543	0.01857	543	-0.00339	543	0.01177
1056	0.00135	1056	0.000809923	1056	0.00201	1056	0.01229	1056	0.00215	1056	-0.00121	544	9.84281e-05	544	0.00911	544	0.00798	544	0.00825	544	-0.0045	544	-0.00206
1055	0.0014	1055	0.00084949	1055	0.00205	1055	0.0125	1055	0.00212	1055	-0.00125	545	0.000390361	545	0.01121	545	-0.00286	545	0.00853	545	-0.00406	545	0.00547
1054	0.00143	1054	0.000883856	1054	0.00207	1054	0.01277	1054	0.00205	1054	-0.00122	546	0.0019	546	0.01209	546	0.000569294	546	-0.01817	546	6.70518e-05	546	-0.00432
1053	0.00143	1053	0.000922216	1053	0.00214	1053	0.01302	1053	0.00203	1053	-0.00112	547	-0.00125	547	0.00876	547	0.00399	547	-0.000685404	547	-0.00734	547	0.00598
1052	0.00139	1052	0.000982847	1052	0.00221	1052	0.0133	1052	0.00214	1052	-0.000992245	548	0.00885	548	0.0091	548	-0.000603987	548	-0.00193	548	-0.000731833	548	0.000228799
1051	0.00148	1051	0.00102	1051	0.00226	1051	0.01349	1051	0.00208	1051	-0.000889801	549	-0.00042932	549	0.00232	549	0.00145	549	0.0002244	549	0.00536	549	-0.000398471
1050	0.0015	1050	0.00108	1050	0.00234	1050	0.01385	1050	0.0021	1050	-0.00093665	550	-0.00214	550	0.00614	550	0.00116	550	0.01816	550	0.0065	550	0.00501
1049	0.00152	1049	0.00111	1049	0.00238	1049	0.01426	1049	0.00206	1049	-0.000986424	551	0.00238	551	0.00859	551	0.00346	551	-0.00712	551	0.00788	551	-0.00425
1048	0.00152	1048	0.00116	1048	0.00245	1048	0.01451	1048	0.00194	1048	-0.000932191	552	0.00504	552	0.01367	552	-0.00226	552	0.01217	552	0.00458	552	-0.00366
1047	0.00141	1047	0.00124	1047	0.00253	1047	0.01482	1047	0.00202	1047	-0.00104	553	-0.00146	553	0.02348	553	0.00379	553	0.00845	553	0.01375	553	-0.00404
1046	0.00141	1046	0.00128	1046	0.00259	1046	0.01508	1046	0.002	1046	-0.00103	554	0.000936002	554	-0.00361	554	0.00573	554	-0.01374	554	0.00799	554	0.00895
1045	0.00141	1045	0.00137	1045	0.00272	1045	0.01546	1045	0.00203	1045	-0.000883985	555	-0.00692	555	0.01781	555	0.00884	555	0.00815	555	0.0037	555	-0.00333
1044	0.00138	1044	0.00145	1044	0.0028	1044	0.01562	1044	0.00209	1044	-0.000889967	556	0.0019	556	0.01341	556	-0.00494	556	0.0093	556	0.00123	556	-0.0021
1043	0.0015	1043	0.00153	1043	0.00291	1043	0.01594	1043	0.0022	1043	-0.000905667	557	0.00249	557	0.0029	557	0.00209	557	0.00466	557	-0.00089456	557	-0.00237
1042	0.00161	1042	0.00164	1042	0.00304	1042	0.01621	1042	0.0023	1042	-0.000860636	558	0.00178	558	0.01007	558	0.00477	558	-0.01268	558	0.0033	558	0.00656
1041	0.0017	1041	0.00172	1041	0.00312	1041	0.01649	1041	0.00229	1041	-0.000908779	559	-0.000319203	559	0.01223	559	0.00423	559	-0.0046	559	0.000881708	559	-0.00462
1040	0.00175	1040	0.00182	1040	0.00328	1040	0.01696	1040	0.00226	1040	-0.000789645	560	0.00474	560	0.00741	560	0.000226766	560	-0.000106653	560	0.01185	560	0.00868
1039	0.00166	1039	0.00192	1039	0.00343	1039	0.01705	1039	0.00219	1039	-0.000727758	561	0.0022	561	0.0113	561	0.00133	561	0.00398	561	-0.000624802	561	0.00505
1038	0.00162	1038	0.00203	1038	0.00356	1038	0.01728	1038	0.00217	1038	-0.000678136	562	0.000491444	562	0.01192	562	-0.00184	562	-0.00168	562	0.00577	562	-0.00668
1037	0.00159	1037	0.00215	1037	0.00372	1037	0.01761	1037	0.0022	1037	-0.00053633	563	0.0029	563	-0.00391	563	-0.000411443	563	-0.01802	563	0.00438	563	-0.0035
1036	0.00161	1036	0.0023	1036	0.00386	1036	0.01787	1036	0.00231	1036	-0.000649265	564	0.000487494	564	0.01751	564	-0.00108	564	-0.00125	564	0.00271	564	-0.00517
1035	0.0016	1035	0.00246	1035	0.00404	1035	0.01832	1035	0.0025	1035	-0.000591837	565	0.00252	565	0.01297	565	0.00292	565	0.00166	565	0.00312	565	0.00211
1034	0.00159	1034	0.00262	1034	0.0042	1034	0.01863	1034	0.00259	1034	-0.000588897	566	-0.00211	566	-0.00499	566	0.00386	566	0.00498	566	-0.00543	566	-0.00225
1033	0.00165	1033	0.00277	1033	0.00435	1033	0.01888	1033	0.00261	1033	-0.000600618	567	-8.78179e-05	567	0.00661	567	0.00187	567	0.00319	567	0.00693	567	0.00121
1032	0.0017	1032	0.00291	1032	0.00449	1032	0.01949	1032	0.00255	1032	-0.000496336	568	0.00271	568	0.00494	568	0.00564	568	0.01185	568	-0.00491	568	-0.00182
1031	0.00175	1031	0.00308	1031	0.00464	1031	0.01993	1031	0.00246	1031	-0.000438717	569	0.00377	569	0.00608	569	0.00668	569	-0.00286	569	0.0097	569	0.000414079
1030	0.00171	1030	0.0033	1030	0.00484	1030	0.02053	1030	0.00263	1030	-0.0002592	570	0.00401	570	0.00698	570	0.000505814	570	-0.00566	570	-0.00526	570	-0.00097535
1029	0.00175	1029	0.00351	1029	0.00502	1029	0.02111	1029	0.00279	1029	-6.2279e-06	571	0.0066	571	0	571	0.000179292	571	0.00706	571	0.00149	571	0.00531
1028	0.00182	1028	0.00375	1028	0.00521	1028	0.02177	1028	0.00292	1028	0.000269059	572	-0.00149	572	0.00199	572	0.00642	572	-0.0019	572	0.00471	572	-0.00152
1027	0.00182	1027	0.00399	1027	0.00542	1027	0.02255	1027	0.00307	1027	0.000658315	573	0.00329	573	0.00915	573	0.00546	573	-0.00339	573	0.00438	573	0.00121
1026	0.00179	1026	0.00423	1026	0.00564	1026	0.02303	1026	0.00319	1026	0.000855447	574	0.00505	574	0.00449	574	0.00793	574	0.00305	574	0.00307	574	-0.000646319
1025	0.00173	1025	0.00449	1025	0.00588	1025	0.02359	1025	0.00332	1025	0.000899905	575	0.000207702	575	0.01297	575	-0.000731856	575	0.00665	575	-0.005	575	0.00316
1024	0.00172	1024	0.00475	1024	0.00614	1024	0.02417	1024	0.00345	1024	0.00106	576	0.00605	576	0.00524	576	0.00283	576	-0.00115	576	0.00228	576	0.00289
1023	0.00178	1023	0.00504	1023	0.00645	1023	0.02486	1023	0.00364	1023	0.00115	577	0.00583	577	0.00703	577	0.00338	577	-0.000674146	577	-0.00589	577	0.00375
1022	0.00176	1022	0.00538	1022	0.00676	1022	0.02572	1022	0.00379	1022	0.0014	578	0.00162	578	0.01516	578	0.0019	578	-0.00191	578	0	578	0.00366
1021	0.00171	1021	0.00571	1021	0.0071	1021	0.02663	1021	0.00393	1021	0.0015	579	-0.00141	579	0.00122	579	0.00667	579	-0.000188757	579	0.00585	579	0.00211
1020	0.00162	1020	0.00611	1020	0.00746	1020	0.02748	1020	0.00413	1020	0.00171	580	0.00629	580	-0.00644	580	0.00375	580	0.00853	580	0.01624	580	0.00186
1019	0.00153	1019	0.00651	1019	0.00781	1019	0.02846	1019	0.00416	1019	0.00189	581	0.00384	581	0.01239	581	0.00653	581	-0.0095	581	-0.00477	581	0.00393
1018	0.00155	1018	0.00695	1018	0.00822	1018	0.0295	1018	0.00424	1018	0.00206	582	0.00212	582	0.01188	582	0.00266	582	0.00274	582	0.00621	582	0.00879
1017	0.00157	1017	0.00743	1017	0.0086	1017	0.03057	1017	0.00445	1017	0.00239	583	0.00598	583	0.00648	583	-0.000292307	583	0.01132	583	-0.00532	583	-0.00386
1016	0.00161	1016	0.00793	1016	0.00899	1016	0.03158	1016	0.00459	1016	0.00246	584	0.00153	584	0.0141	584	0.00358	584	0.00316	584	0.000531867	584	0.00298
1015	0.00168	1015	0.00847	1015	0.0094	1015	0.03269	1015	0.00488	1015	0.00269	585	-0.00109	585	-0.000473821	585	-6.33751e-05	585	-0.000980585	585	0.000209187	585	0.00256
1014	0.00173	1014	0.00902	1014	0.0098	1014	0.03386	1014	0.00511	1014	0.00295	586	0.00163	586	-0.00313	586	0.00376	586	-0.00403	586	0.002	586	-0.00402
1013	0.00174	1013	0.00961	1013	0.01024	1013	0.03507	1013	0.00542	1013	0.00311	587	0.00426	587	0.01553	587	-0.00254	587	-0.01516	587	-0.00111	587	-0.00191
1012	0.00177	1012	0.0102	1012	0.01067	1012	0.03648	1012	0.00568	1012	0.00335	588	0.00641	588	-0.00377	588	0.00254	588	-0.01648	588	0.00602	588	0.00344
1011	0.00184	1011	0.01081	1011	0.01112	1011	0.0381	1011	0.00578	1011	0.00364	589	0.00311	589	0.00182	589	0.00275	589	0.00504	589	-0.00384	589	-0.00113
1010	0.00188	1010	0.01148	1010	0.01166	1010	0.03976	1010	0.00606	1010	0.00392	590	0.00564	590	-0.00618	590	0.00408	590	-0.00137	590	0.00227	590	0.0043
1009	0.00201	1009	0.0122	1009	0.0122	1009	0.0415	1009	0.00618	1009	0.00429	591	0.000368104	591	0.0039	591	0.00256	591	0.00102	591	0.00107	591	-0.00148
1008	0.00211	1008	0.01298	1008	0.01277	1008	0.04326	1008	0.0064	1008	0.00455	592	0.000294772	592	0.000413321	592	0.00522	592	0.00627	592	0.00245	592	0.000508321
1007	0.00209	1007	0.0138	1007	0.01335	1007	0.04489	1007	0.00667	1007	0.005	593	0.00116	593	0.00278	593	0.000997411	593	-0.00219	593	0.00165	593	0.00264
1006	0.00211	1006	0.01468	1006	0.01389	1006	0.04658	1006	0.00694	1006	0.00543	594	0.00353	594	-0.00638	594	0.00161	594	-0.0015	594	-0.00337	594	-0.000188411
1005	0.00208	1005	0.0156	1005	0.01448	1005	0.04839	1005	0.00733	1005	0.00582	595	0.00236	595	0.00586	595	0.00185	595	-0.00764	595	0.0043	595	-0.004
1004	0.00207	1004	0.01656	1004	0.01506	1004	0.05013	1004	0.00771	1004	0.00626	596	0.00152	596	0.00784	596	0.00469	596	0.00363	596	0.00224	596	-0.00139
1003	0.00218	1003	0.01757	1003	0.0157	1003	0.05203	1003	0.00815	1003	0.00654	597	0.00329	597	0.000323649	597	-0.00158	597	0.00807	597	-0.00216	597	0.00236
1002	0.00226	1002	0.01861	1002	0.01632	1002	0.05405	1002	0.00837	1002	0.00699	598	0.00618	598	0.00491	598	0.00626	598	-0.00297	598	-0.00351	598	0.00112
1001	0.00225	1001	0.01973	1001	0.01696	1001	0.05604	1001	0.00856	1001	0.00745	599	0.00266	599	0.00311	599	0.00114	599	0.00455	599	-0.00076057	599	-0.00189
1000	0.00227	1000	0.02096	1000	0.01767	1000	0.05829	1000	0.009	1000	0.00803	600	0.00261	600	0.00157	600	0.00289	600	0.00709	600	0.00347	600	-0.000776825
999	0.00235	999	0.02227	999	0.01836	999	0.06056	999	0.00939	999	0.00857	601	0.000500808	601	0.00479	601	0.00252	601	-0.00105	601	0.00232	601	0.00189
998	0.00235	998	0.02366	998	0.01908	998	0.06293	998	0.00992	998	0.0091	602	0.0024	602	0.01071	602	0.00185	602	-0.00199	602	-0.0022	602	-0.00432
997	0.0024	997	0.02511	997	0.01985	997	0.06557	997	0.0105	997	0.00957	603	0.00301	603	0.00482	603	-0.000451204	603	0.00279	603	-0.000186183	603	-0.0031
996	0.00244	996	0.02659	996	0.02058	996	0.06815	996	0.01088	996	0.01018	604	0.00362	604	0.00506	604	-0.00254	604	-0.00199	604	0.00121	604	0.00327
995	0.00238	995	0.02812	995	0.02134	995	0.07081	995	0.01143	995	0.01067	605	-0.000545882	605	0.00924	605	0.00437	605	-6.12815e-05	605	-0.00165	605	-0.00325
994	0.00247	994	0.02968	994	0.02207	994	0.07365	994	0.0118	994	0.01122	606	-0.000792203	606	-0.00179	606	0.0024	606	-0.00322	606	0.005	606	0.00226
993	0.00257	993	0.03133	993	0.02284	993	0.07652	993	0.01235	993	0.01206	607	-0.00141	607	0.00289	607	0.00217	607	0.00274	607	0.000104657	607	0.00584
992	0.00253	992	0.03301	992	0.02363	992	0.0795	992	0.01295	992	0.01272	608	0.00279	608	0.00484	608	0.00199	608	-0.00783	608	0.00186	608	0.00212
991	0.00263	991	0.03476	991	0.0244	991	0.08259	991	0.01343	991	0.01334	609	9.74663e-05	609	0.00735	609	-0.000981246	609	-0.00109	609	0.00496	609	-0.00226
990	0.00283	990	0.03658	990	0.02521	990	0.08581	990	0.01395	990	0.0139	610	-0.000191832	610	0.00483	610	-0.00101	610	-0.00165	610	-0.000398195	610	0.00109
989	0.00307	989	0.03847	989	0.02601	989	0.089	989	0.01429	989	0.0143	611	0.00084814	611	0.00709	611	0.000709828	611	-0.00556	611	0.00222	611	0.000140417
988	0.0034	988	0.04048	988	0.02687	988	0.09242	988	0.01467	988	0.01477	612	0.00343	612	0.00583	612	0.00181	612	0.00621	612	0.0045	612	0.00553
987	0.0036	987	0.04259	987	0.0278	987	0.09592	987	0.0152	987	0.01539	613	0.00167	613	0.00201	613	0.0028	613	0.00032079	613	-0.00202	613	0.00234
986	0.00384	986	0.04481	986	0.0287	986	0.09955	986	0.01575	986	0.01609	614	0.00313	614	0.0033	614	0.00185	614	0.000316302	614	0.000899595	614	0.00243
985	0.00408	985	0.04712	985	0.02965	985	0.10359	985	0.01638	985	0.01698	615	0.000816707	615	0.000513756	615	0.00206	615	-0.00113	615	-0.00266	615	0.00144
984	0.0043	984	0.04952	984	0.0306	984	0.10778	984	0.0171	984	0.01795	616	-0.000477637	616	7.78325e-05	616	0.00204	616	-0.00149	616	0.00307	616	-0.000852588
983	0.00449	983	0.05203	983	0.03159	983	0.11196	983	0.01783	983	0.01875	617	0.00202	617	0.00501	617	-0.00202	617	-0.000500975	617	-0.000117853	617	0.00127
982	0.00455	982	0.05464	982	0.03264	982	0.11624	982	0.0186	982	0.0196	618	0.00188	618	0.00247	618	-0.000649305	618	0.00364	618	0.00356	618	-0.00177
981	0.00464	981	0.05735	981	0.03368	981	0.12029	981	0.01932	981	0.02053	619	-0.000758902	619	0.00251	619	0.00274	619	-0.0008286	619	0.0014	619	0.00367
980	0.00474	980	0.06014	980	0.0347	980	0.12429	980	0.01999	980	0.02138	620	0.000823926	620	0.00219	620	-0.000556269	620	-0.000422156	620	-0.00187	620	0
979	0.00488	979	0.06301	979	0.03575	979	0.1285	979	0.02071	979	0.02237	621	0.00255	621	0.00207	621	0.000952103	621	-0.000652091	621	-0.00215	621	-0.000796971
978	0.00501	978	0.066	978	0.03683	978	0.13268	978	0.02159	978	0.02325	622	0.00178	622	0.00195	622	0.0012	622	-0.00217	622	0.00119	622	-6.85354e-05
977	0.00502	977	0.06906	977	0.03791	977	0.13673	977	0.02239	977	0.02411	623	0.00229	623	0.000300856	623	0.00156	623	0.00379	623	0.00212	623	-0.00118
976	0.0051	976	0.07223	976	0.039	976	0.14068	976	0.02319	976	0.02508	624	0.00114	624	-0.000777789	624	0.00134	624	0.00172	624	0.00158	624	0.00185
975	0.00512	975	0.0755	975	0.04011	975	0.14461	975	0.02404	975	0.02616	625	0.00105	625	0.00276	625	0.0014	625	-0.000330687	625	-0.00102	625	-0.00309
974	0.00513	974	0.07884	974	0.04121	974	0.14852	974	0.02483	974	0.02723	626	0.00261	626	-0.000424236	626	0.00208	626	-0.00162	626	0.000961058	626	-0.00161
973	0.00527	973	0.0823	973	0.04232	973	0.1529	973	0.02582	973	0.02838	627	-0.000683039	627	0.00376	627	0.000448458	627	0.00213	627	0.0045	627	-0.00112
972	0.00543	972	0.08585	972	0.04345	972	0.1575	972	0.02681	972	0.02949	628	0.00132	628	0.00288	628	0.0027	628	0.00236	628	-0.000848483	628	0.00132
971	0.00572	971	0.08953	971	0.04458	971	0.16214	971	0.02778	971	0.03076	629	0.000902566	629	0.00414	629	0.000383466	629	-0.00209	629	0.000400555	629	0.00023638
970	0.00602	970	0.0933	970	0.04572	970	0.1668	970	0.0289	970	0.03224	630	-0.000385459	630	0.00369	630	0.00177	630	-0.00212	630	0.00385	630	-0.00131
969	0.00629	969	0.09717	969	0.04688	969	0.1714	969	0.03003	969	0.03346	631	0.00106	631	0.00616	631	0.00254	631	0.0013	631	0.00258	631	-0.00334
968	0.00655	968	0.10112	968	0.04803	968	0.17602	968	0.03124	968	0.03476	632	0.00101	632	0.000560417	632	0.00101	632	-0.00271	632	0.00258	632	-0.000456507
967	0.00686	967	0.10511	967	0.04914	967	0.18076	967	0.03233	967	0.03606	633	0.00191	633	0.00243	633	0.000549355	633	0.00229	633	0.00147	633	0.00157
966	0.00721	966	0.1092	966	0.05028	966	0.18558	966	0.03345	966	0.03728	634	-0.000736724	634	0.000496835	634	0.000915034	634	-0.00358	634	0.00201	634	-0.00188
965	0.00765	965	0.11338	965	0.05142	965	0.19055	965	0.03462	965	0.03875	635	0.00094941	635	-0.000246633	635	-2.30153e-05	635	-0.00337	635	-0.000741773	635	0.000360311
964	0.0081	964	0.11765	964	0.0525	964	0.19548	964	0.03583	964	0.04027	636	0.00168	636	0.00155	636	0.00192	636	0.00353	636	0.00101	636	-0.00285
963	0.00856	963	0.12202	963	0.05368	963	0.20046	963	0.03715	963	0.04201	637	0.00178	637	0.00203	637	0.000194714	637	0.00232	637	0.0017	637	-0.00097498
962	0.00902	962	0.12648	962	0.0548	962	0.20537	962	0.03845	962	0.04371	638	0.000203463	638	0.00389	638	-0.000421729	638	0.00415	638	0.00222	638	9.72271e-05
961	0.00954	961	0.13096	961	0.05591	961	0.21028	961	0.0399	961	0.04538	639	0.00039361	639	0.00277	639	-0.000101896	639	0.00393	639	0.000657433	639	-0.000743516
960	0.01013	960	0.13554	960	0.05708	960	0.21538	960	0.04141	960	0.04715	640	0.000528179	640	0.00242	640	0.000237849	640	0.00547	640	0.00147	640	0.000176981
959	0.01067	959	0.14013	959	0.05814	959	0.22041	959	0.04285	959	0.04875	641	0.00191	641	0.00213	641	0.00286	641	-0.000633216	641	0.00261	641	-0.000803476
958	0.0113	958	0.14481	958	0.05924	958	0.22545	958	0.04444	958	0.05064	642	0.00121	642	0.000338119	642	0.000440321	642	0.000190582	642	0.0025	642	-0.00314
957	0.01199	957	0.14954	957	0.06033	957	0.23045	957	0.04591	957	0.05255	643	0.00112	643	4.82235e-05	643	0.00179	643	0.00222	643	0.0028	643	-0.000256689
956	0.01274	956	0.15433	956	0.06136	956	0.23549	956	0.04746	956	0.0545	644	0.0011	644	0.00278	644	0.00148	644	0.00202	644	-0.000973301	644	0.00168
955	0.01359	955	0.1592	955	0.06243	955	0.24062	955	0.04918	955	0.05659	645	0.00126	645	0.00174	645	0.00232	645	-0.00407	645	0.00144	645	0.000881847
954	0.01448	954	0.16406	954	0.06344	954	0.24569	954	0.05082	954	0.05855	646	0.000375857	646	0.00113	646	0.00135	646	-0.000890663	646	0.000596553	646	-0.000689863
953	0.01538	953	0.169	953	0.06443	953	0.25088	953	0.05267	953	0.06078	647	0.000873579	647	0.00337	647	0.000509109	647	0.00518	647	0.00333	647	-0.00129
952	0.01638	952	0.17393	952	0.06544	952	0.25588	952	0.05454	952	0.06279	648	0.00109	648	-0.000506686	648	0.00179	648	0.000765094	648	0.0022	648	-0.0018
951	0.01749	951	0.17886	951	0.06641	951	0.26091	951	0.05642	951	0.06488	649	0.000107739	649	0.00377	649	0.0012	649	0.000896266	649	0.00147	649	-0.000594605
950	0.01854	950	0.18381	950	0.06739	950	0.2658	950	0.05842	950	0.06725	650	-0.000712257	650	0.000578896	650	0.00233	650	0.00112	650	0.00149	650	0.00114
949	0.01968	949	0.18881	949	0.06834	949	0.2705	949	0.06043	949	0.06954	651	0.00203	651	0.000120609	651	0.000372176	651	-0.0014	651	0.00048431	651	-0.0013
948	0.02087	948	0.19381	948	0.06924	948	0.27525	948	0.06253	948	0.07221	652	0.00218	652	0.00427	652	0.00133	652	-0.000447299	652	0.00289	652	0.00191
947	0.02216	947	0.1988	947	0.07015	947	0.27999	947	0.06469	947	0.07491	653	0.000282401	653	0.00339	653	0.000259992	653	-0.00292	653	-0.00148	653	-0.000929506
946	0.02368	946	0.20378	946	0.07099	946	0.28492	946	0.0669	946	0.07754	654	0.000282007	654	0.00114	654	-0.000325607	654	-0.000353549	654	-0.00261	654	-0.00101
945	0.02516	945	0.2087	945	0.07181	945	0.28992	945	0.06919	945	0.08037	655	0.000336916	655	0.00121	655	0.00137	655	6.37786e-05	655	-0.000521862	655	0.00329
944	0.02664	944	0.21364	944	0.07263	944	0.29464	944	0.07155	944	0.08329	656	0.00136	656	0.000460853	656	0.00124	656	0.00174	656	0.00204	656	0.000352113
943	0.02827	943	0.21855	943	0.07339	943	0.29938	943	0.07418	943	0.08622	657	0.00167	657	0.00551	657	0.000779708	657	0.000914856	657	0.000744786	657	0.00187
942	0.02996	942	0.22343	942	0.07411	942	0.30393	942	0.07676	942	0.08923	658	0.000404015	658	0.00401	658	0.00186	658	0.00167	658	-0.000766282	658	-0.000979796
941	0.03181	941	0.22831	941	0.07487	941	0.30827	941	0.07945	941	0.09229	659	0.000229474	659	0.00256	659	0.00075684	659	-0.00222	659	0.000543494	659	0.0017
940	0.0337	940	0.23311	940	0.07555	940	0.31269	940	0.08225	940	0.09536	660	-0.000391713	660	0.00165	660	0.000998705	660	0.0003827	660	0.00213	660	0.000338214
939	0.03558	939	0.23784	939	0.07624	939	0.31685	939	0.08498	939	0.09831	661	0.00144	661	-0.000435994	661	0.00359	661	0.00138	661	0.000430913	661	0.00267
938	0.03765	938	0.2425	938	0.07687	938	0.32145	938	0.08787	938	0.1013	662	0.00242	662	0.0016	662	-0.000610938	662	-0.000126404	662	0.00208	662	0.000290037
937	0.03983	937	0.2471	937	0.07742	937	0.32574	937	0.0909	937	0.10433	663	0.000705609	663	0.00393	663	0.000532838	663	0.00148	663	0.0007119	663	0.000144775
936	0.04223	936	0.25167	936	0.07798	936	0.3299	936	0.09399	936	0.10772	664	0.00148	664	0.00163	664	0.00126	664	0.000793988	664	-0.000564004	664	-0.000209918
935	0.04465	935	0.25617	935	0.07844	935	0.33388	935	0.09716	935	0.1112	665	0.00227	665	0.00395	665	0.0003645	665	-0.00434	665	0.00173	665	0.00105
934	0.04713	934	0.2606	934	0.07887	934	0.33739	934	0.10039	934	0.11474	666	0.000705806	666	0.00107	666	0.000614098	666	0.00268	666	-0.000208373	666	0.00185
933	0.04981	933	0.26491	933	0.07927	933	0.34095	933	0.10362	933	0.1186	667	0.00304	667	0.00186	667	0.00101	667	0.00182	667	0.00238	667	-0.000875266
932	0.05254	932	0.26911	932	0.07962	932	0.34432	932	0.10691	932	0.12224	668	-0.00039451	668	0.00135	668	0.00128	668	0.00243	668	0.00305	668	-0.00128
931	0.05537	931	0.27324	931	0.07996	931	0.34738	931	0.11035	931	0.12626	669	0.00172	669	0.000221062	669	-0.000171912	669	-0.000812202	669	-0.000757939	669	0.000276674
930	0.05832	930	0.27724	930	0.08028	930	0.3504	930	0.11389	930	0.13027	670	0.00156	670	0.00273	670	0.00265	670	0.00148	670	0.00129	670	0.00228
929	0.06131	929	0.28114	929	0.08048	929	0.35307	929	0.11746	929	0.1342	671	0.000438335	671	-0.000245721	671	0.00109	671	-0.00294	671	0.00265	671	-0.000408579
928	0.06441	928	0.28493	928	0.0807	928	0.35546	928	0.12112	928	0.13832	672	0.00117	672	0.000689135	672	0.000963869	672	0.00131	672	0.000988903	672	0.00247
927	0.06772	927	0.28856	927	0.08083	927	0.35768	927	0.12477	927	0.14244	673	0.00291	673	0.00278	673	0.000889371	673	-6.4718e-05	673	-0.00191	673	0
926	0.07107	926	0.29207	926	0.08096	926	0.35947	926	0.12868	926	0.14646	674	0.00206	674	0.00384	674	0.000359238	674	0.0016	674	-0.00261	674	0.00109
925	0.07449	925	0.29538	925	0.08107	925	0.36124	925	0.13257	925	0.15058	675	0.00277	675	0.000624322	675	0.000532051	675	-0.00399	675	0.00139	675	-0.00161
924	0.0782	924	0.29858	924	0.08106	924	0.36288	924	0.13658	924	0.1548	676	0.00257	676	0.00187	676	0.000605154	676	-0.00144	676	0.000852608	676	-0.000364092
923	0.08202	923	0.30157	923	0.08111	923	0.36429	923	0.14072	923	0.15903	677	0.00134	677	0.00173	677	0.00269	677	-0.00234	677	-0.00204	677	0.000530544
922	0.08598	922	0.30443	922	0.08104	922	0.36562	922	0.14475	922	0.16353	678	0.00222	678	0.00329	678	0.00105	678	0.00289	678	-0.00246	678	0.00238
921	0.09004	921	0.30714	921	0.08088	921	0.36666	921	0.14893	921	0.16802	679	0.00184	679	0.00354	679	0.00219	679	0.00113	679	0.00204	679	0.00137
920	0.09407	920	0.30967	920	0.08075	920	0.36755	920	0.15315	920	0.17243	680	0.00177	680	0.00167	680	0.0015	680	-0.000730057	680	-0.000350545	680	0.000134029
919	0.09828	919	0.31204	919	0.08048	919	0.36837	919	0.15741	919	0.17688	681	0.00307	681	0.00377	681	0.000567226	681	0.00311	681	-0.000645979	681	-0.00119
918	0.10265	918	0.31428	918	0.0802	918	0.36906	918	0.16184	918	0.18147	682	0.00323	682	0.00657	682	0.00128	682	0.000100026	682	0.000196295	682	0
917	0.10709	917	0.31633	917	0.07994	917	0.36945	917	0.16636	917	0.18592	683	0.000624679	683	0.00206	683	0.000954623	683	0.0026	683	0.00251	683	0.00201
916	0.11171	916	0.3182	916	0.07956	916	0.36965	916	0.17093	916	0.19053	684	0.00192	684	-0.000764582	684	0.00201	684	0.000907917	684	-0.00051147	684	-0.000391198
915	0.11633	915	0.31992	915	0.07916	915	0.36996	915	0.17546	915	0.19524	685	0.00364	685	0.00186	685	0.00188	685	0.000502211	685	0.00148	685	0.00202
914	0.1211	914	0.32139	914	0.07877	914	0.3696	914	0.18015	914	0.19997	686	0.00234	686	0.00251	686	0.00238	686	-0.00665	686	0.000336589	686	0.00151
913	0.12603	913	0.32267	913	0.07836	913	0.36927	913	0.18493	913	0.20449	687	0.00309	687	2.57099e-05	687	0.0015	687	0.00178	687	1.98518e-05	687	0.00262
912	0.13099	912	0.32366	912	0.07788	912	0.36875	912	0.18943	912	0.209	688	0.00176	688	0.00469	688	0.000672428	688	0.00359	688	-0.000875142	688	0.000102404
911	0.13606	911	0.32453	911	0.07742	911	0.368	911	0.19441	911	0.21368	689	0.00244	689	0.00118	689	0.000904933	689	-0.000169415	689	0.0011	689	0.000909885
910	0.14121	910	0.32515	910	0.07684	910	0.36714	910	0.1992	910	0.21818	690	0.00215	690	-0.000985332	690	0.000350165	690	-0.00102	690	0.00415	690	-0.00122
909	0.14648	909	0.32558	909	0.07617	909	0.36586	909	0.20387	909	0.22294	691	0.00206	691	0.00399	691	0.00101	691	-0.00242	691	0.0046	691	0.00158
908	0.15181	908	0.32589	908	0.07551	908	0.36462	908	0.20894	908	0.22745	692	0.00195	692	0.00505	692	0.00283	692	-0.000205324	692	0.000587142	692	-0.000953344
907	0.15715	907	0.32589	907	0.07482	907	0.36299	907	0.21369	907	0.23213	693	0.00151	693	0.00136	693	0.00211	693	0.000513731	693	-0.000787243	693	-0.00209
906	0.1626	906	0.32577	906	0.07413	906	0.36143	906	0.2185	906	0.23669	694	0.00229	694	0.00728	694	0.0012	694	0.00354	694	0.00278	694	-0.0011
905	0.16795	905	0.3255	905	0.07341	905	0.35957	905	0.22331	905	0.24122	695	0.000896204	695	0.00293	695	0.000643979	695	0.00237	695	0.00118	695	-0.00126
904	0.17363	904	0.32499	904	0.07264	904	0.35765	904	0.22811	904	0.246	696	0.00464	696	0.000478769	696	0.000719433	696	0.00013908	696	0.000732843	696	-0.00216
903	0.17926	903	0.32428	903	0.07175	903	0.35542	903	0.23261	903	0.25016	697	0.00444	697	0.00678	697	0.0023	697	0.00505	697	0.000493868	697	0.0015
902	0.18482	902	0.32331	902	0.07086	902	0.35302	902	0.23712	902	0.25482	698	0.00229	698	0.00415	698	0.00138	698	-0.000489198	698	-0.00144	698	-0.00211
901	0.19053	901	0.32213	901	0.07001	901	0.3507	901	0.2418	901	0.25948	699	0.00196	699	0.00446	699	0.00267	699	0.00602	699	-0.00207	699	-0.00318
900	0.19598	900	0.32083	900	0.06912	900	0.34798	900	0.2463	900	0.2638	700	0.00287	700	0.00137	700	0.00101	700	0.000384868	700	0.000435927	700	-0.00175
899	0.20157	899	0.31938	899	0.06825	899	0.34506	899	0.25118	899	0.26804	701	0.0031	701	0.00197	701	0.000577656	701	0.00434	701	0.00045798	701	-0.000340397
898	0.20718	898	0.31771	898	0.06735	898	0.34227	898	0.25594	898	0.27191	702	0.00329	702	0.00343	702	0.00107	702	-0.000427157	702	0.00161	702	-0.00272
897	0.21269	897	0.31584	897	0.06635	897	0.33908	897	0.26031	897	0.27586	703	0.00297	703	-0.000378895	703	0.000810918	703	-0.00635	703	-4.17369e-05	703	-0.00196
896	0.21823	896	0.31377	896	0.06534	896	0.33544	896	0.2646	896	0.27979	704	0.00575	704	0.00266	704	0.000962875	704	-0.00279	704	-0.000337058	704	0.000756512
895	0.22371	895	0.31151	895	0.06434	895	0.33219	895	0.26878	895	0.28368	705	0.00318	705	0.00422	705	-2.5468e-05	705	-0.00182	705	-0.000693626	705	0.000325415
894	0.22917	894	0.30911	894	0.06332	894	0.32865	894	0.27284	894	0.28752	706	0.00415	706	0.00539	706	0.00159	706	0.00218	706	0.00135	706	-0.000235426
893	0.23465	893	0.30665	893	0.06239	893	0.32505	893	0.27692	893	0.29103	707	0.00262	707	0.00398	707	-0.000165551	707	0.000142836	707	-0.000569881	707	-0.000272032
892	0.23998	892	0.30405	892	0.0615	892	0.32129	892	0.28111	892	0.29457	708	0.00196	708	0.00423	708	0.00215	708	-0.00379	708	0.00137	708	0.00192
891	0.24526	891	0.30131	891	0.06048	891	0.31705	891	0.28515	891	0.29779	709	0.000963295	709	0.00362	709	0.00147	709	-0.000503807	709	0.000401516	709	0.000109178
890	0.25037	890	0.2984	890	0.05946	890	0.31254	890	0.28881	890	0.30086	710	0.00381	710	0.00404	710	0.00116	710	0.00461	710	0.00235	710	0.000566892
889	0.25546	889	0.29526	889	0.05844	889	0.30813	889	0.29247	889	0.30385	711	0.00336	711	0.0034	711	0.00126	711	0.00222	711	0.00153	711	-0.00124
888	0.26041	888	0.29205	888	0.05741	888	0.30369	888	0.29584	888	0.30641	712	0.0047	712	0.00293	712	0.000929306	712	0.00363	712	0.00473	712	-0.000110471
887	0.26525	887	0.2887	887	0.05642	887	0.29899	887	0.29892	887	0.30906	713	0.0025	713	0.00507	713	0.00138	713	-0.000840774	713	0.00124	713	0.000922118
886	0.2699	886	0.28534	886	0.05542	886	0.29432	886	0.30214	886	0.31126	714	0.00554	714	-0.000501976	714	-0.000535151	714	-0.000588449	714	0.000129928	714	-0.00194
885	0.27456	885	0.28195	885	0.05442	885	0.28953	885	0.30509	885	0.31321	715	0.00752	715	0.00223	715	0.00193	715	-0.0014	715	0.00408	715	-3.71924e-05
884	0.27895	884	0.27834	884	0.05339	884	0.28496	884	0.30796	884	0.31554	716	0.00554	716	0.00527	716	0.00154	716	0.000442768	716	-0.000260077	716	-0.00155
883	0.28319	883	0.27467	883	0.05247	883	0.28001	883	0.3107	883	0.31709	717	0.0025	717	0.000225142	717	0.0003847	717	-0.000957623	717	-0.00137	717	0.00221
882	0.28733	882	0.27085	882	0.05151	882	0.27472	882	0.31287	882	0.31885	718	0.00624	718	0.00521	718	-9.27298e-05	718	0.00115	718	0.000874431	718	-0.000131961
881	0.29117	881	0.26694	881	0.0506	881	0.27002	881	0.31522	881	0.32027	719	0.00522	719	0.00362	719	0.00403	719	0.00572	719	-0.000659715	719	-0.000510477
880	0.29507	880	0.26311	880	0.04975	880	0.26494	880	0.31722	880	0.32087	720	0.00471	720	0.00328	720	0.0025	720	0.00235	720	0.00422	720	5.67939e-05
879	0.29874	879	0.25928	879	0.04883	879	0.2604	879	0.31873	879	0.32202	721	0.00406	721	0.00266	721	0.000187758	721	0.00592	721	-0.00256	721	5.69351e-05
878	0.30214	878	0.25551	878	0.048	878	0.25636	878	0.32066	878	0.32268	722	0.00554	722	0.00629	722	0.00181	722	-0.00144	722	0.00146	722	-0.000247812
877	0.30509	877	0.25162	877	0.04707	877	0.25134	877	0.32187	877	0.32345	723	0.00445	723	0.0029	723	0.00305	723	0.00487	723	0.0015	723	-0.000668246
876	0.30811	876	0.24767	876	0.04626	876	0.24738	876	0.32286	876	0.3238	724	0.00644	724	0.003	724	0.00262	724	0.00192	724	0.00279	724	-0.00174
875	0.31059	875	0.24374	875	0.04545	875	0.24324	875	0.32406	875	0.32399	725	0.00857	725	0.0015	725	0.00241	725	0.00379	725	0.00013358	725	0.000172119
874	0.31305	874	0.23976	874	0.04466	874	0.23893	874	0.32459	874	0.32407	726	0.00495	726	0.00415	726	0.00131	726	0.000339199	726	4.46053e-05	726	0.00178
873	0.31532	873	0.23583	873	0.04398	873	0.23501	873	0.32515	873	0.32357	727	0.00586	727	0.00456	727	0.00104	727	-0.00421	727	0.00124	727	-0.00174
872	0.31709	872	0.232	872	0.04325	872	0.23051	872	0.32562	872	0.32321	728	0.00824	728	0.00596	728	0.00141	728	-0.00167	728	0.000781047	728	0.000327628
871	0.3189	871	0.22814	871	0.04264	871	0.22648	871	0.32547	871	0.32229	729	0.00776	729	0.00543	729	0.00209	729	0.00339	729	0.00222	729	0.00164
870	0.32042	870	0.22423	870	0.04193	870	0.22231	870	0.3249	870	0.32117	730	0.00779	730	0.00631	730	0.0023	730	0.00168	730	0.000759418	730	0.00177
869	0.32172	869	0.2206	869	0.04123	869	0.21834	869	0.32428	869	0.31967	731	0.00658	731	0.000551177	731	0.00206	731	-0.00188	731	0.00141	731	-0.000809667
868	0.32277	868	0.21688	868	0.04064	868	0.21476	868	0.3234	868	0.31814	732	0.00474	732	0	732	0.00324	732	0.0053	732	-0.000763966	732	0.00244
867	0.32367	867	0.21332	867	0.04003	867	0.21073	867	0.32215	867	0.31656	733	0.00455	733	-0.000669023	733	0.00183	733	-0.00472	733	-0.000427726	733	0.000389818
866	0.32422	866	0.20996	866	0.0396	866	0.20732	866	0.32121	866	0.31453	734	0.00725	734	0.00561	734	0.00237	734	0.00567	734	0.00332	734	0.000194168
865	0.3247	865	0.20651	865	0.03915	865	0.20418	865	0.31965	865	0.31216	735	0.00816	735	0.00416	735	0.00231	735	0.0023	735	0.00352	735	-9.71524e-05
864	0.32491	864	0.20314	864	0.03868	864	0.20058	864	0.31769	864	0.30934	736	0.0079	736	0.00381	736	0.00064494	736	0.00307	736	0.0008608	736	0.00074277
863	0.32478	863	0.19982	863	0.03829	863	0.19751	863	0.31575	863	0.30649	737	0.00572	737	0.00542	737	0.00325	737	-0.00497	737	-0.00198	737	0.00074288
862	0.32458	862	0.19656	862	0.03791	862	0.19415	862	0.31321	862	0.30346	738	0.00749	738	0.0013	738	0.0024	738	0.00015426	738	-0.000729335	738	0.00106
861	0.32385	861	0.19353	861	0.0376	861	0.19099	861	0.31082	861	0.30074	739	0.00664	739	0.00201	739	0.00131	739	-0.00225	739	0.00153	739	0.000254585
860	0.32286	860	0.19064	860	0.03731	860	0.18801	860	0.3082	860	0.29734	740	0.01032	740	0.00382	740	0.00143	740	0.00181	740	0.000503424	740	-0.00041217
859	0.32188	859	0.18777	859	0.03706	859	0.18548	859	0.30512	859	0.29343	741	0.00888	741	0.00874	741	0.00169	741	0.00276	741	0.00163	741	0.00367
858	0.32033	858	0.18506	858	0.03676	858	0.18284	858	0.30233	858	0.28983	742	0.00829	742	0.00119	742	0.0036	742	-0.0028	742	0.000872397	742	0.00297
857	0.31875	857	0.18231	857	0.03652	857	0.1801	857	0.29868	857	0.2863	743	0.01086	743	0.00352	743	0.0015	743	-0.00351	743	-0.000392885	743	0.00351
856	0.31693	856	0.1798	856	0.03634	856	0.17741	856	0.29499	856	0.28241	744	0.00818	744	0.00385	744	0.00211	744	-0.000894266	744	-0.000552909	744	0.0019
855	0.31493	855	0.17746	855	0.03622	855	0.17496	855	0.29147	855	0.27835	745	0.00977	745	0.00438	745	0.00195	745	-0.00205	745	0.00145	745	0.00257
854	0.31271	854	0.17526	854	0.03622	854	0.17314	854	0.28755	854	0.27431	746	0.00895	746	0.00545	746	5.59839e-05	746	0.000117245	746	0.000601791	746	0.00133
853	0.31021	853	0.17328	853	0.03613	853	0.17107	853	0.2832	853	0.26956	747	0.01019	747	0.00662	747	0.00287	747	0.00406	747	0.00291	747	0.00383
852	0.30748	852	0.17122	852	0.03602	852	0.16925	852	0.2788	852	0.26523	748	0.01178	748	0.00781	748	0.000893119	748	0.00223	748	-4.62876e-05	748	-0.000138978
851	0.30468	851	0.16946	851	0.03589	851	0.16765	851	0.27424	851	0.26084	749	0.01325	749	0.00494	749	0.00405	749	0.000821978	749	-0.00125	749	0.00483
850	0.30485	850	0.16953	850	0.03587	850	0.16506	850	0.27585	850	0.26129	750	0.01125	750	0.00592	750	0.00193	750	-0.000235772	750	-0.00109	750	0.0025
849	0.30184	849	0.16779	849	0.03584	849	0.16354	849	0.27142	849	0.25659	751	0.01299	751	0.00432	751	0.0038	751	-0.00469	751	0.000416531	751	0.00285
848	0.29867	848	0.16614	848	0.03578	848	0.16193	848	0.26697	848	0.25142	752	0.01083	752	0.00326	752	0.00262	752	-0.0033	752	0.00136	752	0.000218668
847	0.29545	847	0.1647	847	0.03585	847	0.16092	847	0.26232	847	0.24654	753	0.01325	753	0.00594	753	0.0036	753	0.00169	753	0.00409	753	0.00256
846	0.29181	846	0.16332	846	0.03588	846	0.15956	846	0.25738	846	0.24184	754	0.01112	754	0.00447	754	0.0026	754	0.0031	754	-0.000511102	754	0.00267
845	0.28805	845	0.16212	845	0.03598	845	0.15864	845	0.25232	845	0.23699	755	0.01434	755	0.00567	755	0.00323	755	0.00107	755	0.00173	755	0.00134
844	0.28421	844	0.1611	844	0.03613	844	0.15789	844	0.24733	844	0.2324	756	0.01447	756	0.00231	756	0.00539	756	-0.00101	756	0.00358	756	0.00194
843	0.28022	843	0.16018	843	0.03628	843	0.15714	843	0.24225	843	0.22747	757	0.01521	757	0.00638	757	0.00258	757	0.00079512	757	0.00193	757	-0.00124
842	0.27609	842	0.15944	842	0.03643	842	0.15662	842	0.23742	842	0.22233	758	0.01675	758	0.00567	758	0.00325	758	0.00484	758	0.0009304	758	0.0032
841	0.27202	841	0.15877	841	0.03658	841	0.15619	841	0.2323	841	0.217	759	0.01499	759	0.0118	759	0.00246	759	-0.00192	759	0.00247	759	0.00437
840	0.2679	840	0.15826	840	0.03687	840	0.15604	840	0.22708	840	0.21185	760	0.01477	760	0.00858	760	0.0042	760	0.00277	760	0.00272	760	-0.0011
839	0.26353	839	0.15783	839	0.03711	839	0.15607	839	0.22206	839	0.20723	761	0.01646	761	0.004	761	0.00397	761	0.00161	761	0.00364	761	0.00251
838	0.25929	838	0.15756	838	0.03739	838	0.15611	838	0.21682	838	0.20257	762	0.01576	762	0.00479	762	0.00214	762	0.00979	762	0.00179	762	0.00057988
837	0.25496	837	0.15745	837	0.03775	837	0.15669	837	0.21202	837	0.19787	763	0.01762	763	0.00529	763	0.0027	763	0.00134	763	0.00545	763	0.000916964
836	0.25052	836	0.15743	836	0.03806	836	0.15687	836	0.20717	836	0.1933	764	0.01923	764	0.00529	764	0.00272	764	0.00446	764	-0.000186222	764	0.00505
835	0.24604	835	0.15759	835	0.03848	835	0.1572	835	0.20256	835	0.1888	765	0.02003	765	0.00966	765	0.00534	765	-0.00421	765	0.0022	765	0.00337
834	0.24157	834	0.1578	834	0.03889	834	0.15801	834	0.19799	834	0.18437	766	0.01818	766	0.00671	766	0.00316	766	0.00316	766	0.00538	766	0.00334
833	0.23699	833	0.15813	833	0.0393	833	0.15871	833	0.19335	833	0.18003	767	0.01898	767	0.00259	767	0.00338	767	0.00441	767	-0.00146	767	0.00235
832	0.23236	832	0.15855	832	0.03975	832	0.15971	832	0.18898	832	0.1753	768	0.02105	768	0.01147	768	0.00518	768	0.000468253	768	0.00382	768	0.00507
831	0.22799	831	0.159	831	0.04012	831	0.16071	831	0.18445	831	0.17086	769	0.02204	769	0.00464	769	0.00485	769	0.0015	769	0.00644	769	0.00181
830	0.22362	830	0.15957	830	0.04054	830	0.16188	830	0.18001	830	0.16681	770	0.02354	770	0.00558	770	0.00437	770	-0.00177	770	0.00313	770	0.00542
829	0.21932	829	0.16019	829	0.04093	829	0.16322	829	0.17601	829	0.16335	771	0.02134	771	0.01102	771	0.00309	771	0.00307	771	0.00506	771	0.00741
828	0.21519	828	0.16093	828	0.04135	828	0.16476	828	0.17186	828	0.15961	772	0.02049	772	0.00653	772	0.00325	772	0.00788	772	0.00357	772	0.000975636
827	0.21104	827	0.16177	827	0.04186	827	0.16656	827	0.16787	827	0.15608	773	0.02454	773	0.00923	773	0.00368	773	0.00294	773	0.00515	773	0.00486
826	0.2069	826	0.1627	826	0.04234	826	0.16816	826	0.16418	826	0.15264	774	0.02494	774	0.00509	774	0.00316	774	0.00572	774	0.00534	774	0.00559
825	0.20291	825	0.1637	825	0.04278	825	0.16986	825	0.16051	825	0.14907	775	0.02697	775	0.01265	775	0.00668	775	0.00189	775	0.00562	775	0.00435
824	0.19896	824	0.16475	824	0.04322	824	0.17172	824	0.15722	824	0.1459	776	0.02926	776	0.00359	776	0.00509	776	-0.00167	776	0.00416	776	0.00496
823	0.19505	823	0.16589	823	0.04366	823	0.17331	823	0.15415	823	0.14306	777	0.0282	777	0.00892	777	0.0047	777	0.003	777	0.00477	777	0.00595
822	0.19111	822	0.16714	822	0.04418	822	0.17539	822	0.15137	822	0.14058	778	0.02959	778	0.00691	778	0.00541	778	0.00501	778	0.003	778	0.00598
821	0.18745	821	0.16838	821	0.04469	821	0.17757	821	0.14865	821	0.13804	779	0.02985	779	0.01001	779	0.00346	779	0.0075	779	0.00343	779	0.00582
820	0.18382	820	0.16965	820	0.04508	820	0.17989	820	0.14581	820	0.13583	780	0.0303	780	0.0079	780	0.00841	780	0.00417	780	0.0062	780	0.00521
819	0.1802	819	0.17091	819	0.04552	819	0.18179	819	0.14317	819	0.13333	781	0.03361	781	0.00707	781	0.00519	781	0.00207	781	0.00507	781	0.00783
818	0.17688	818	0.17223	818	0.04596	818	0.1836	818	0.14072	818	0.13111	782	0.03251	782	0.01173	782	0.00514	782	0.00207	782	0.00797	782	0.00807
817	0.17371	817	0.17361	817	0.04639	817	0.18587	817	0.13866	817	0.12924	783	0.03558	783	0.01147	783	0.00777	783	0.00566	783	0.0066	783	0.00672
816	0.17069	816	0.175	816	0.04692	816	0.18812	816	0.13672	816	0.12772	784	0.03347	784	0.00897	784	0.00582	784	0.0062	784	0.00629	784	0.00526
815	0.16767	815	0.17645	815	0.04739	815	0.19087	815	0.13497	815	0.12649	785	0.03669	785	0.01454	785	0.0063	785	0.00715	785	0.00856	785	0.00557
814	0.16488	814	0.17788	814	0.04787	814	0.19362	814	0.13339	814	0.12532	786	0.03654	786	0.00835	786	0.00782	786	0.00553	786	0.00934	786	0.00712
813	0.16206	813	0.17933	813	0.04838	813	0.19584	813	0.13203	813	0.12448	787	0.0394	787	0.00929	787	0.00725	787	0.00124	787	0.00583	787	0.00749
812	0.1594	812	0.18081	812	0.04886	812	0.19831	812	0.13105	812	0.12372	788	0.04165	788	0.00883	788	0.00802	788	0.00277	788	0.00726	788	0.00805
811	0.15714	811	0.18228	811	0.04938	811	0.20099	811	0.13016	811	0.12273	789	0.0398	789	0.01259	789	0.00757	789	0.00804	789	0.00802	789	0.00808
810	0.15475	810	0.18376	810	0.04979	810	0.20326	810	0.12924	810	0.12186	790	0.04201	790	0.01377	790	0.00654	790	-0.000627645	790	0.01056	790	0.00865
809	0.15255	809	0.18523	809	0.05021	809	0.20583	809	0.12842	809	0.12152	791	0.04546	791	0.0167	791	0.00464	791	0.000961609	791	0.00728	791	0.01049
808	0.15058	808	0.18666	808	0.0506	808	0.2085	808	0.1278	808	0.12105	792	0.04487	792	0.01319	792	0.00857	792	0.00688	792	0.0087	792	0.01013
807	0.14877	807	0.18807	807	0.05098	807	0.21116	807	0.12744	807	0.12122	793	0.04836	793	0.01073	793	0.00818	793	-0.00116	793	0.00834	793	0.01105
806	0.14714	806	0.18948	806	0.05132	806	0.21401	806	0.12742	806	0.12133	794	0.05143	794	0.01116	794	0.00724	794	0.00257	794	0.00931	794	0.00889
805	0.14559	805	0.19091	805	0.05172	805	0.21664	805	0.12758	805	0.12171	795	0.05344	795	0.01157	795	0.00698	795	0.00754	795	0.01064	795	0.01045
804	0.14419	804	0.19224	804	0.05212	804	0.21898	804	0.12789	804	0.12265	796	0.05346	796	0.01671	796	0.01012	796	0.00381	796	0.01346	796	0.01072
803	0.14309	803	0.19356	803	0.0524	803	0.22125	803	0.12829	803	0.12342	797	0.05518	797	0.01448	797	0.00896	797	0.00499	797	0.01293	797	0.01287
802	0.14208	802	0.19484	802	0.05283	802	0.22371	802	0.12891	802	0.12426	798	0.05641	798	0.01414	798	0.00873	798	0.000379369	798	0.01434	798	0.01475
801	0.14122	801	0.19602	801	0.05303	801	0.22616	801	0.12952	801	0.12502	799	0.06057	799	0.00929	799	0.00977	799	0.00479	799	0.01298	799	0.01302
800	0.14033	800	0.19719	800	0.05331	800	0.22864	800	0.13051	800	0.12595	800	0.0627	800	0.01371	800	0.0084	800	0.00921	800	0.01375	800	0.01378
799	0.13948	799	0.19828	799	0.05358	799	0.23099	799	0.13153	799	0.12704	801	0.0648	801	0.01906	801	0.00832	801	0.00351	801	0.01557	801	0.01679
798	0.13893	798	0.19932	798	0.05378	798	0.23336	798	0.1325	798	0.12886	802	0.0657	802	0.01906	802	0.01004	802	0.00538	802	0.01769	802	0.01537
797	0.13845	797	0.20038	797	0.05414	797	0.23567	797	0.13397	797	0.13031	803	0.06877	803	0.01519	803	0.01013	803	0.01106	803	0.01461	803	0.01668
796	0.13822	796	0.20136	796	0.05435	796	0.23779	796	0.13545	796	0.13199	804	0.07116	804	0.0195	804	0.01168	804	-0.000385478	804	0.01686	804	0.01385
795	0.13804	795	0.20231	795	0.05464	795	0.24032	795	0.13729	795	0.13401	805	0.07659	805	0.02011	805	0.00906	805	0.00207	805	0.01939	805	0.01619
794	0.13793	794	0.20318	794	0.05482	794	0.24261	794	0.13921	794	0.13567	806	0.07986	806	0.02239	806	0.01099	806	0.00534	806	0.01864	806	0.02027
793	0.13795	793	0.20399	793	0.05501	793	0.24458	793	0.1411	793	0.13764	807	0.07849	807	0.01483	807	0.01214	807	0.00354	807	0.02169	807	0.02076
792	0.13816	792	0.20472	792	0.05514	792	0.24683	792	0.1432	792	0.1401	808	0.08573	808	0.01647	808	0.01482	808	0.00398	808	0.02073	808	0.02217
791	0.13849	791	0.20536	791	0.05525	791	0.24862	791	0.14539	791	0.14258	809	0.08724	809	0.02135	809	0.01285	809	0.0087	809	0.02055	809	0.02234
790	0.13893	790	0.20591	790	0.05533	790	0.25061	790	0.14762	790	0.14526	810	0.09144	810	0.02349	810	0.01407	810	0.01147	810	0.02321	810	0.02664
789	0.13966	789	0.20641	789	0.05537	789	0.2528	789	0.15006	789	0.14827	811	0.09338	811	0.01759	811	0.01338	811	0.00414	811	0.02471	811	0.02493
788	0.14025	788	0.20686	788	0.05548	788	0.25439	788	0.15263	788	0.15084	812	0.09767	812	0.02105	812	0.01544	812	0.00707	812	0.02917	812	0.0261
787	0.141	787	0.20717	787	0.05553	787	0.25615	787	0.15531	787	0.15363	813	0.10388	813	0.02145	813	0.01512	813	0.01008	813	0.02958	813	0.02663
786	0.14183	786	0.20743	786	0.0556	786	0.25767	786	0.15831	786	0.1566	814	0.1054	814	0.01944	814	0.01439	814	0.01319	814	0.03118	814	0.02852
785	0.14263	785	0.2076	785	0.05562	785	0.2592	785	0.16104	785	0.15964	815	0.1122	815	0.01974	815	0.0145	815	0.01083	815	0.03464	815	0.03032
784	0.14364	784	0.20773	784	0.05564	784	0.26078	784	0.16388	784	0.16272	816	0.11529	816	0.02398	816	0.01499	816	0.01206	816	0.03404	816	0.03618
783	0.14465	783	0.20784	783	0.05572	783	0.26199	783	0.16696	783	0.16609	817	0.11741	817	0.02764	817	0.01697	817	0.00935	817	0.03572	817	0.03209
782	0.14571	782	0.20786	782	0.05576	782	0.26336	782	0.17012	782	0.16947	818	0.12187	818	0.02368	818	0.01722	818	0.00866	818	0.03793	818	0.03763
781	0.14681	781	0.2078	781	0.05581	781	0.26463	781	0.1735	781	0.17264	819	0.1269	819	0.026	819	0.01736	819	0.01343	819	0.03766	819	0.03872
780	0.14791	780	0.20767	780	0.05589	780	0.26581	780	0.1769	780	0.17609	820	0.13629	820	0.02821	820	0.0173	820	0.01103	820	0.03878	820	0.04231
779	0.1493	779	0.20745	779	0.05587	779	0.26699	779	0.18029	779	0.1794	821	0.13767	821	0.03055	821	0.0176	821	0.01124	821	0.04566	821	0.04588
778	0.15078	778	0.20718	778	0.05591	778	0.26823	778	0.1839	778	0.1832	822	0.14508	822	0.02935	822	0.01985	822	0.01002	822	0.04559	822	0.04635
777	0.15226	777	0.2069	777	0.05595	777	0.26944	777	0.18777	777	0.18706	823	0.15021	823	0.03191	823	0.01994	823	0.0111	823	0.04784	823	0.05045
776	0.1538	776	0.20648	776	0.05591	776	0.27101	776	0.19151	776	0.19051	824	0.15187	824	0.02756	824	0.02039	824	0.00957	824	0.0527	824	0.05161
775	0.15517	775	0.20607	775	0.05597	775	0.27232	775	0.19521	775	0.19417	825	0.16448	825	0.03086	825	0.02299	825	0.0083	825	0.05392	825	0.05315
774	0.15664	774	0.20557	774	0.05592	774	0.27325	774	0.19872	774	0.19764	826	0.1725	826	0.03681	826	0.02066	826	0.0107	826	0.05678	826	0.05548
773	0.15816	773	0.20496	773	0.05588	773	0.27429	773	0.20223	773	0.20138	827	0.17414	827	0.02921	827	0.02481	827	0.01432	827	0.0628	827	0.0611
772	0.15966	772	0.20445	772	0.05592	772	0.27517	772	0.2061	772	0.20548	828	0.17946	828	0.03254	828	0.02463	828	0.01256	828	0.06592	828	0.06305
771	0.16119	771	0.20384	771	0.05588	771	0.27616	771	0.20996	771	0.20941	829	0.18684	829	0.0359	829	0.0247	829	0.01401	829	0.07205	829	0.06702
770	0.16262	770	0.20325	770	0.05598	770	0.27711	770	0.21404	770	0.21334	830	0.19437	830	0.03719	830	0.02696	830	0.02024	830	0.07125	830	0.07261
769	0.16425	769	0.20263	769	0.056	769	0.27806	769	0.21818	769	0.21731	831	0.1996	831	0.04161	831	0.02576	831	0.01603	831	0.07556	831	0.07864
768	0.16586	768	0.20192	768	0.05601	768	0.27886	768	0.22193	768	0.22119	832	0.21018	832	0.04312	832	0.02669	832	0.02006	832	0.08021	832	0.07671
767	0.16741	767	0.20124	767	0.05608	767	0.27982	767	0.22595	767	0.22518	833	0.22066	833	0.03827	833	0.02605	833	0.02004	833	0.08674	833	0.08508
766	0.16898	766	0.20054	766	0.05608	766	0.28077	766	0.22988	766	0.22893	834	0.22746	834	0.0443	834	0.02744	834	0.0215	834	0.09187	834	0.08826
765	0.1704	765	0.1998	765	0.05615	765	0.28151	765	0.23376	765	0.23313	835	0.23464	835	0.04169	835	0.0299	835	0.01739	835	0.09549	835	0.09595
764	0.17198	764	0.19908	764	0.05626	764	0.28252	764	0.23776	764	0.23694	836	0.2434	836	0.04357	836	0.02843	836	0.02024	836	0.10111	836	0.0963
763	0.1735	763	0.19834	763	0.05632	763	0.28373	763	0.24146	763	0.24044	837	0.2555	837	0.04353	837	0.03119	837	0.02172	837	0.10975	837	0.10069
762	0.17483	762	0.19761	762	0.05645	762	0.28485	762	0.24539	762	0.24411	838	0.26137	838	0.05142	838	0.03198	838	0.02112	838	0.10961	838	0.10871
761	0.17618	761	0.19688	761	0.05658	761	0.28611	761	0.24903	761	0.24726	839	0.27343	839	0.04595	839	0.03412	839	0.02745	839	0.11384	839	0.11516
760	0.1775	760	0.19618	760	0.05671	760	0.28714	760	0.25281	760	0.2509	840	0.28393	840	0.05165	840	0.03495	840	0.02569	840	0.12367	840	0.12026
759	0.17871	759	0.19542	759	0.05687	759	0.2881	759	0.25654	759	0.25431	841	0.29143	841	0.05561	841	0.03573	841	0.02637	841	0.12754	841	0.12734
758	0.18009	758	0.19471	758	0.05709	758	0.28935	758	0.26014	758	0.25774	842	0.30421	842	0.05074	842	0.03641	842	0.02754	842	0.13675	842	0.13518
757	0.18116	757	0.19413	757	0.05735	757	0.29036	757	0.26389	757	0.26125	843	0.31371	843	0.05985	843	0.03797	843	0.03227	843	0.14303	843	0.14579
756	0.18219	756	0.19349	756	0.05757	756	0.29157	756	0.26752	756	0.26473	844	0.32654	844	0.06778	844	0.03969	844	0.02904	844	0.15107	844	0.14828
755	0.18325	755	0.1929	755	0.05784	755	0.29283	755	0.27109	755	0.26805	845	0.33657	845	0.06275	845	0.04119	845	0.03258	845	0.1614	845	0.16006
754	0.18409	754	0.19235	754	0.0581	754	0.29376	754	0.27456	754	0.27113	846	0.34952	846	0.06621	846	0.04278	846	0.03306	846	0.16391	846	0.16559
753	0.18489	753	0.19176	753	0.05833	753	0.29501	753	0.27791	753	0.27428	847	0.36402	847	0.07094	847	0.04412	847	0.03772	847	0.17848	847	0.1749
752	0.1856	752	0.19124	752	0.05862	752	0.29603	752	0.28121	752	0.27731	848	0.3695	848	0.07577	848	0.04618	848	0.03466	848	0.18437	848	0.18349
751	0.1863	751	0.19075	751	0.05886	751	0.29721	751	0.28421	751	0.28017	849	0.38624	849	0.07445	849	0.04644	849	0.03884	849	0.19334	849	0.18986
750	0.18702	750	0.19032	750	0.0592	750	0.29881	750	0.28727	750	0.28308	850	0.39217	850	0.07503	850	0.04611	850	0.03677	850	0.19979	850	0.1992
749	0.18766	749	0.18999	749	0.05955	749	0.30013	749	0.29023	749	0.28557	851	0.41175	851	0.07811	851	0.05111	851	0.0408	851	0.21093	851	0.21193
748	0.18801	748	0.18968	748	0.05989	748	0.30165	748	0.29309	748	0.28805	852	0.42087	852	0.08346	852	0.05091	852	0.04423	852	0.2286	852	0.22091
747	0.18823	747	0.18946	747	0.0603	747	0.30307	747	0.29601	747	0.29104	853	0.43355	853	0.08832	853	0.05372	853	0.04224	853	0.23068	853	0.23178
746	0.18848	746	0.18928	746	0.06066	746	0.30435	746	0.29859	746	0.29357	854	0.44515	854	0.08524	854	0.05473	854	0.04836	854	0.24337	854	0.24156
745	0.1887	745	0.18913	745	0.06105	745	0.30582	745	0.30111	745	0.29587	855	0.46339	855	0.09559	855	0.05845	855	0.0504	855	0.2531	855	0.2516
744	0.18901	744	0.18906	744	0.06149	744	0.30754	744	0.30369	744	0.298	856	0.47042	856	0.10199	856	0.06039	856	0.04765	856	0.26364	856	0.26212
743	0.18915	743	0.18904	743	0.06199	743	0.30909	743	0.3064	743	0.30022	857	0.4883	857	0.1003	857	0.06225	857	0.05206	857	0.27878	857	0.27871
742	0.18908	742	0.18909	742	0.06249	742	0.31063	742	0.30895	742	0.30231	858	0.49692	858	0.10531	858	0.06343	858	0.05188	858	0.28604	858	0.28799
741	0.18896	741	0.18921	741	0.063	741	0.31219	741	0.31144	741	0.30443	859	0.50964	859	0.11367	859	0.06818	859	0.05715	859	0.29589	859	0.30172
740	0.18848	740	0.18944	740	0.06346	740	0.3141	740	0.31329	740	0.30638	860	0.52419	860	0.11449	860	0.06936	860	0.05872	860	0.31048	860	0.31004
739	0.18821	739	0.18975	739	0.06402	739	0.31556	739	0.31569	739	0.30803	861	0.53885	861	0.1203	861	0.07078	861	0.06038	861	0.32476	861	0.32692
738	0.18788	738	0.19011	738	0.06456	738	0.31729	738	0.3179	738	0.30956	862	0.54975	862	0.12281	862	0.07421	862	0.06458	862	0.33807	862	0.3386
737	0.18747	737	0.19059	737	0.06519	737	0.31897	737	0.32007	737	0.31149	863	0.55588	863	0.13307	863	0.07573	863	0.06672	863	0.35006	863	0.35071
736	0.18693	736	0.19109	736	0.06581	736	0.32045	736	0.32219	736	0.3131	864	0.56976	864	0.13278	864	0.08058	864	0.07253	864	0.36768	864	0.36612
735	0.18655	735	0.19169	735	0.06641	735	0.32222	735	0.32416	735	0.31471	865	0.58275	865	0.14126	865	0.08473	865	0.07613	865	0.37794	865	0.38093
734	0.186	734	0.19239	734	0.06703	734	0.32396	734	0.32608	734	0.31649	866	0.5958	866	0.14429	866	0.08552	866	0.07718	866	0.39551	866	0.39763
733	0.18546	733	0.19312	733	0.06762	733	0.32588	733	0.32784	733	0.31776	867	0.60244	867	0.15065	867	0.09178	867	0.08289	867	0.40813	867	0.40864
732	0.18482	732	0.19399	732	0.06822	732	0.32764	732	0.32966	732	0.31914	868	0.61565	868	0.16	868	0.09612	868	0.08585	868	0.42382	868	0.42643
731	0.18413	731	0.19491	731	0.06884	731	0.32948	731	0.33126	731	0.32056	869	0.62965	869	0.16371	869	0.09703	869	0.09016	869	0.43653	869	0.43832
730	0.18338	730	0.19589	730	0.06942	730	0.33135	730	0.3327	730	0.32168	870	0.63909	870	0.1752	870	0.10154	870	0.09569	870	0.4532	870	0.45527
729	0.18247	729	0.19697	729	0.07008	729	0.33322	729	0.33442	729	0.32285	871	0.64369	871	0.17511	871	0.10371	871	0.09673	871	0.45999	871	0.46477
728	0.1816	728	0.19815	728	0.07078	728	0.33539	728	0.33594	728	0.32406	872	0.65397	872	0.1805	872	0.10805	872	0.10153	872	0.48371	872	0.479
727	0.18075	727	0.19938	727	0.07142	727	0.3374	727	0.33764	727	0.32529	873	0.65852	873	0.191	873	0.10989	873	0.10591	873	0.49632	873	0.49523
726	0.17999	726	0.20072	726	0.07212	726	0.3393	726	0.33932	726	0.32657	874	0.67281	874	0.19304	874	0.1156	874	0.10789	874	0.50925	874	0.50786
725	0.17916	725	0.20215	725	0.07278	725	0.34107	725	0.34081	725	0.32765	875	0.67814	875	0.20782	875	0.11906	875	0.11386	875	0.52652	875	0.524
724	0.17833	724	0.20361	724	0.07335	724	0.34285	724	0.34219	724	0.32883	876	0.69213	876	0.21468	876	0.12284	876	0.12232	876	0.53689	876	0.53749
723	0.17753	723	0.20521	723	0.07407	723	0.34454	723	0.34365	723	0.32974	877	0.70712	877	0.21998	877	0.12725	877	0.12128	877	0.55708	877	0.5478
722	0.17665	722	0.2069	722	0.07477	722	0.34653	722	0.34512	722	0.33075	878	0.71696	878	0.22535	878	0.1343	878	0.12879	878	0.57034	878	0.5711
721	0.17585	721	0.20866	721	0.07545	721	0.34817	721	0.34655	721	0.3317	879	0.72815	879	0.23416	879	0.14044	879	0.13466	879	0.58224	879	0.58151
720	0.17514	720	0.21046	720	0.07619	720	0.34999	720	0.34784	720	0.33266	880	0.73889	880	0.24953	880	0.14533	880	0.14265	880	0.59992	880	0.59814
719	0.1743	719	0.2124	719	0.07688	719	0.35192	719	0.34915	719	0.33376	881	0.7464	881	0.25381	881	0.14989	881	0.14853	881	0.6117	881	0.61297
718	0.17354	718	0.21439	718	0.07755	718	0.35335	718	0.35038	718	0.33464	882	0.7583	882	0.2602	882	0.15452	882	0.15746	882	0.6295	882	0.62911
717	0.17289	717	0.2164	717	0.0782	717	0.35525	717	0.35144	717	0.33576	883	0.76827	883	0.269	883	0.15938	883	0.16672	883	0.64071	883	0.63229
716	0.17213	716	0.21859	716	0.07885	716	0.35669	716	0.35261	716	0.33676	884	0.76629	884	0.27806	884	0.16559	884	0.17044	884	0.64818	884	0.6466
715	0.17143	715	0.22077	715	0.0795	715	0.35809	715	0.35366	715	0.33766	885	0.77653	885	0.29023	885	0.17227	885	0.17778	885	0.66201	885	0.65855
714	0.17064	714	0.22304	714	0.08013	714	0.35955	714	0.35482	714	0.33857	886	0.78194	886	0.29824	886	0.17622	886	0.18106	886	0.66856	886	0.67067
713	0.17002	713	0.22536	713	0.08072	713	0.36104	713	0.35588	713	0.33911	887	0.78191	887	0.31	887	0.18294	887	0.19028	887	0.6804	887	0.67632
712	0.16954	712	0.22774	712	0.08135	712	0.36299	712	0.35695	712	0.33981	888	0.78683	888	0.31958	888	0.18899	888	0.19852	888	0.69706	888	0.69458
711	0.16904	711	0.23018	711	0.08192	711	0.3646	711	0.3579	711	0.34036	889	0.79084	889	0.33308	889	0.19453	889	0.20772	889	0.71359	889	0.70724
710	0.1686	710	0.23262	710	0.08248	710	0.36608	710	0.35878	710	0.34122	890	0.79229	890	0.34362	890	0.20269	890	0.21444	890	0.72269	890	0.7157
709	0.16798	709	0.23517	709	0.08306	709	0.36728	709	0.3596	709	0.34221	891	0.79556	891	0.34838	891	0.20885	891	0.22006	891	0.73328	891	0.72488
708	0.16748	708	0.23774	708	0.08354	708	0.36831	708	0.36024	708	0.34267	892	0.79139	892	0.36248	892	0.21563	892	0.23152	892	0.74027	892	0.73843
707	0.16719	707	0.24039	707	0.08408	707	0.36973	707	0.36114	707	0.34342	893	0.79434	893	0.37184	893	0.22306	893	0.2444	893	0.74568	893	0.74516
706	0.1669	706	0.24311	706	0.08462	706	0.37105	706	0.36206	706	0.34418	894	0.79262	894	0.38247	894	0.22993	894	0.25187	894	0.7543	894	0.75185
705	0.16683	705	0.24583	705	0.08515	705	0.37256	705	0.36291	705	0.34487	895	0.7881	895	0.39522	895	0.2382	895	0.25742	895	0.76251	895	0.75877
704	0.16682	704	0.24859	704	0.08569	704	0.3741	704	0.36386	704	0.34572	896	0.78523	896	0.41241	896	0.24575	896	0.27007	896	0.77338	896	0.7712
703	0.16676	703	0.25133	703	0.08611	703	0.37522	703	0.36443	703	0.34651	897	0.78471	897	0.42711	897	0.2551	897	0.27572	897	0.77377	897	0.77561
702	0.16682	702	0.25408	702	0.0865	702	0.37624	702	0.36496	702	0.34722	898	0.77931	898	0.43297	898	0.26567	898	0.28859	898	0.77735	898	0.77682
701	0.1668	701	0.25688	701	0.08691	701	0.37712	701	0.36566	701	0.34812	899	0.77547	899	0.44107	899	0.27228	899	0.29748	899	0.78589	899	0.78168
700	0.1668	700	0.25971	700	0.0872	700	0.37783	700	0.3663	700	0.34895	900	0.76909	900	0.45626	900	0.28211	900	0.30794	900	0.78949	900	0.79346
699	0.16694	699	0.26258	699	0.08754	699	0.37876	699	0.36703	699	0.3496	901	0.75312	901	0.46613	901	0.28937	901	0.31742	901	0.79353	901	0.79476
698	0.16724	698	0.2655	698	0.0879	698	0.3798	698	0.36764	698	0.35038	902	0.75111	902	0.48022	902	0.29856	902	0.32509	902	0.79144	902	0.79577
697	0.16771	697	0.26844	697	0.0882	697	0.38079	697	0.36837	697	0.35119	903	0.741	903	0.48787	903	0.3076	903	0.33867	903	0.79468	903	0.79281
696	0.16814	696	0.27135	696	0.08855	696	0.38155	696	0.36903	696	0.35202	904	0.72803	904	0.5035	904	0.31784	904	0.34746	904	0.7959	904	0.79469
695	0.16871	695	0.27427	695	0.08882	695	0.38234	695	0.36972	695	0.35309	905	0.71918	905	0.508	905	0.3261	905	0.35797	905	0.78812	905	0.79066
694	0.16929	694	0.27718	694	0.08906	694	0.38327	694	0.37064	694	0.35411	906	0.70572	906	0.52225	906	0.33384	906	0.36735	906	0.78862	906	0.79001
693	0.17003	693	0.2801	693	0.08932	693	0.38419	693	0.37126	693	0.35517	907	0.69896	907	0.53776	907	0.34511	907	0.37476	907	0.79178	907	0.79079
692	0.17087	692	0.28301	692	0.08946	692	0.38519	692	0.37205	692	0.35653	908	0.6856	908	0.54784	908	0.35577	908	0.39125	908	0.79083	908	0.78498
691	0.17181	691	0.28584	691	0.08964	691	0.3863	691	0.37301	691	0.35784	909	0.67513	909	0.56326	909	0.36189	909	0.39799	909	0.78705	909	0.78849
690	0.1729	690	0.28869	690	0.08983	690	0.38736	690	0.37401	690	0.35892	910	0.65802	910	0.57405	910	0.37418	910	0.41292	910	0.77789	910	0.78656
689	0.17398	689	0.29149	689	0.08988	689	0.38862	689	0.37513	689	0.36024	911	0.64853	911	0.58868	911	0.3869	911	0.41723	911	0.77991	911	0.77982
688	0.17522	688	0.2943	688	0.09005	688	0.38974	688	0.37647	688	0.36167	912	0.63408	912	0.59498	912	0.39345	912	0.43057	912	0.77531	912	0.77598
687	0.17648	687	0.29714	687	0.09012	687	0.39087	687	0.3777	687	0.36339	913	0.62484	913	0.60747	913	0.4055	913	0.44812	913	0.76399	913	0.77095
686	0.17781	686	0.29994	686	0.0901	686	0.39214	686	0.37881	686	0.36492	914	0.60451	914	0.61696	914	0.41557	914	0.45556	914	0.75995	914	0.76285
685	0.17933	685	0.30272	685	0.09012	685	0.39344	685	0.38016	685	0.36665	915	0.59791	915	0.62835	915	0.4283	915	0.46933	915	0.75838	915	0.75778
684	0.18104	684	0.3055	684	0.09004	684	0.39508	684	0.38157	684	0.36836	916	0.5823	916	0.63952	916	0.43799	916	0.48645	916	0.74731	916	0.75036
683	0.18278	683	0.30823	683	0.09001	683	0.39656	683	0.383	683	0.36985	917	0.56766	917	0.65067	917	0.44663	917	0.48817	917	0.73663	917	0.74782
682	0.18466	682	0.31095	682	0.09005	682	0.398	682	0.38471	682	0.3719	918	0.55213	918	0.6601	918	0.4586	918	0.50909	918	0.73608	918	0.7361
681	0.18644	681	0.31365	681	0.09009	681	0.39922	681	0.38652	681	0.37385	919	0.53907	919	0.67103	919	0.46985	919	0.51552	919	0.72409	919	0.72912
680	0.18852	680	0.31637	680	0.09023	680	0.40093	680	0.38844	680	0.37631	920	0.5269	920	0.6822	920	0.483	920	0.53157	920	0.71637	920	0.7185
679	0.19072	679	0.31903	679	0.09045	679	0.40226	679	0.39062	679	0.37876	921	0.51058	921	0.69056	921	0.4949	921	0.54292	921	0.70496	921	0.70903
678	0.1929	678	0.32154	678	0.09062	678	0.40391	678	0.39276	678	0.38117	922	0.49905	922	0.70015	922	0.50486	922	0.56119	922	0.69756	922	0.70242
677	0.19527	677	0.32397	677	0.09083	677	0.40611	677	0.39487	677	0.38332	923	0.48355	923	0.712	923	0.51659	923	0.57061	923	0.68679	923	0.69213
676	0.19742	676	0.3262	676	0.09092	676	0.40805	676	0.39686	676	0.38553	924	0.46927	924	0.71643	924	0.52841	924	0.58607	924	0.67768	924	0.67855
675	0.19978	675	0.32842	675	0.091	675	0.41049	675	0.39901	675	0.38795	925	0.45747	925	0.72884	925	0.54167	925	0.59249	925	0.66902	925	0.66826
674	0.20216	674	0.33062	674	0.09108	674	0.41251	674	0.4014	674	0.39044	926	0.44277	926	0.73336	926	0.55128	926	0.60399	926	0.65397	926	0.65858
673	0.20468	673	0.33272	673	0.09116	673	0.41445	673	0.40382	673	0.39304	927	0.42507	927	0.74446	927	0.56054	927	0.62048	927	0.64303	927	0.64577
672	0.20731	672	0.33484	672	0.09132	672	0.41647	672	0.40642	672	0.39537	928	0.41239	928	0.75164	928	0.58005	928	0.62425	928	0.63441	928	0.63878
671	0.20988	671	0.33686	671	0.09145	671	0.41851	671	0.40895	671	0.39788	929	0.39787	929	0.75433	929	0.58504	929	0.63886	929	0.62005	929	0.62125
670	0.2126	670	0.33878	670	0.09161	670	0.42092	670	0.41145	670	0.40062	930	0.38251	930	0.76252	930	0.5983	930	0.653	930	0.60541	930	0.61243
669	0.21532	669	0.34067	669	0.09178	669	0.42324	669	0.41402	669	0.40315	931	0.36865	931	0.76577	931	0.6086	931	0.66676	931	0.59587	931	0.60178
668	0.21814	668	0.34242	668	0.09201	668	0.42565	668	0.41662	668	0.40585	932	0.35731	932	0.77271	932	0.62	932	0.67233	932	0.58073	932	0.59309
667	0.22105	667	0.34412	667	0.09225	667	0.42829	667	0.41936	667	0.40845	933	0.34171	933	0.78156	933	0.63297	933	0.6797	933	0.57035	933	0.5758
666	0.22398	666	0.34577	666	0.09249	666	0.43084	666	0.42207	666	0.41066	934	0.32887	934	0.78061	934	0.6417	934	0.69277	934	0.55888	934	0.56603
665	0.22694	665	0.34728	665	0.09276	665	0.43339	665	0.42485	665	0.41324	935	0.31345	935	0.78564	935	0.64987	935	0.70371	935	0.54314	935	0.55338
664	0.22997	664	0.34875	664	0.09299	664	0.43593	664	0.42739	664	0.41567	936	0.30294	936	0.78737	936	0.66275	936	0.71343	936	0.53418	936	0.54057
663	0.23297	663	0.35021	663	0.09326	663	0.43835	663	0.43004	663	0.41818	937	0.28924	937	0.79023	937	0.67322	937	0.71929	937	0.5183	937	0.52642
662	0.23605	662	0.35155	662	0.09359	662	0.441	662	0.43285	662	0.42103	938	0.27366	938	0.78764	938	0.68122	938	0.72496	938	0.50492	938	0.51331
661	0.23894	661	0.35284	661	0.0939	661	0.44333	661	0.43555	661	0.42373	939	0.26509	939	0.78947	939	0.69236	939	0.73934	939	0.49247	939	0.50512
660	0.24188	660	0.35411	660	0.09429	660	0.44578	660	0.43859	660	0.42622	940	0.25294	940	0.79125	940	0.70299	940	0.74547	940	0.48245	940	0.49089
659	0.24487	659	0.35526	659	0.0947	659	0.4482	659	0.4415	659	0.42875	941	0.23963	941	0.79568	941	0.71331	941	0.75256	941	0.46715	941	0.47949
658	0.24787	658	0.35631	658	0.09504	658	0.45087	658	0.44414	658	0.4309	942	0.22943	942	0.78999	942	0.7179	942	0.75526	942	0.45607	942	0.46738
657	0.25093	657	0.35734	657	0.09543	657	0.45369	657	0.44695	657	0.43347	943	0.22131	943	0.78692	943	0.72888	943	0.76452	943	0.44406	943	0.45555
656	0.25392	656	0.35826	656	0.09585	656	0.45617	656	0.44942	656	0.43566	944	0.20926	944	0.78267	944	0.73269	944	0.76301	944	0.43385	944	0.44017
655	0.25697	655	0.35916	655	0.09628	655	0.45883	655	0.45194	655	0.43781	945	0.19864	945	0.78368	945	0.74302	945	0.77466	945	0.42094	945	0.42978
654	0.25999	654	0.36005	654	0.09677	654	0.46126	654	0.45448	654	0.44032	946	0.18747	946	0.77851	946	0.74932	946	0.77704	946	0.40947	946	0.41761
653	0.26295	653	0.36082	653	0.09724	653	0.46408	653	0.45685	653	0.44254	947	0.17832	947	0.77649	947	0.75577	947	0.78296	947	0.3954	947	0.40729
652	0.26578	652	0.36163	652	0.09773	652	0.46655	652	0.45945	652	0.44476	948	0.17167	948	0.77406	948	0.76261	948	0.78487	948	0.38893	948	0.39563
651	0.2686	651	0.36231	651	0.09818	651	0.46876	651	0.46162	651	0.44675	949	0.16199	949	0.76443	949	0.7669	949	0.7891	949	0.37345	949	0.38601
650	0.27148	650	0.36302	650	0.09865	650	0.4714	650	0.46399	650	0.44872	950	0.15486	950	0.76239	950	0.77297	950	0.78925	950	0.36521	950	0.37461
649	0.27436	649	0.36367	649	0.09911	649	0.47345	649	0.4662	649	0.45052	951	0.14606	951	0.75522	951	0.77736	951	0.79559	951	0.35287	951	0.36519
648	0.27721	648	0.36428	648	0.09955	648	0.47584	648	0.46819	648	0.45259	952	0.13818	952	0.7534	952	0.78317	952	0.7971	952	0.34257	952	0.35533
647	0.27997	647	0.36489	647	0.09996	647	0.47828	647	0.47033	647	0.45457	953	0.13183	953	0.74126	953	0.79032	953	0.79503	953	0.33492	953	0.34577
646	0.28261	646	0.3655	646	0.10039	646	0.48015	646	0.4723	646	0.45636	954	0.12459	954	0.73268	954	0.7911	954	0.79759	954	0.32339	954	0.33612
645	0.28524	645	0.36614	645	0.10082	645	0.48233	645	0.47428	645	0.45823	955	0.12061	955	0.72589	955	0.79283	955	0.79759	955	0.31806	955	0.32818
644	0.2879	644	0.36668	644	0.10122	644	0.48444	644	0.47628	644	0.46001	956	0.11381	956	0.71364	956	0.79385	956	0.8	956	0.3058	956	0.31763
643	0.29037	643	0.36725	643	0.10165	643	0.48617	643	0.47825	643	0.46155	957	0.1053	957	0.70793	957	0.79568	957	0.78577	957	0.29453	957	0.30706
642	0.2928	642	0.36778	642	0.10204	642	0.48819	642	0.48005	642	0.46322	958	0.10139	958	0.70105	958	0.79582	958	0.79508	958	0.28791	958	0.29847
641	0.29526	641	0.36832	641	0.10243	641	0.48997	641	0.48171	641	0.46493	959	0.096	959	0.68929	959	0.79809	959	0.78654	959	0.27812	959	0.28974
640	0.2977	640	0.36891	640	0.10284	640	0.49174	640	0.4834	640	0.46636	960	0.08949	960	0.67673	960	0.79783	960	0.78193	960	0.26729	960	0.28069
639	0.30009	639	0.36951	639	0.1032	639	0.49345	639	0.4851	639	0.46801	961	0.08534	961	0.66066	961	0.79816	961	0.78398	961	0.25998	961	0.27269
638	0.30223	638	0.37014	638	0.1036	638	0.49482	638	0.4867	638	0.46962	962	0.08083	962	0.65273	962	0.79372	962	0.7786	962	0.25281	962	0.26526
637	0.30433	637	0.37081	637	0.10401	637	0.49652	637	0.48821	637	0.47101	963	0.07611	963	0.64222	963	0.79472	963	0.77425	963	0.24428	963	0.25445
636	0.30638	636	0.37144	636	0.10434	636	0.49789	636	0.48966	636	0.47271	964	0.07178	964	0.62898	964	0.79414	964	0.76594	964	0.2374	964	0.24744
635	0.30844	635	0.37208	635	0.10467	635	0.49949	635	0.49098	635	0.4742	965	0.06837	965	0.61583	965	0.78687	965	0.76585	965	0.22869	965	0.24171
634	0.31043	634	0.37276	634	0.105	634	0.50087	634	0.49244	634	0.47549	966	0.06406	966	0.60178	966	0.78539	966	0.75111	966	0.22281	966	0.23309
633	0.31231	633	0.3735	633	0.10533	633	0.50204	633	0.49402	633	0.47694	967	0.05996	967	0.58784	967	0.78152	967	0.74491	967	0.21498	967	0.22817
632	0.31414	632	0.37428	632	0.10565	632	0.5034	632	0.49541	632	0.47849	968	0.05707	968	0.57567	968	0.77638	968	0.73134	968	0.20948	968	0.21761
631	0.31589	631	0.37514	631	0.10602	631	0.50472	631	0.49708	631	0.47988	969	0.05327	969	0.56058	969	0.77022	969	0.72728	969	0.20041	969	0.21274
630	0.31768	630	0.376	630	0.10633	630	0.50591	630	0.49851	630	0.48157	970	0.05036	970	0.5462	970	0.76347	970	0.7222	970	0.19393	970	0.2059
629	0.31929	629	0.37687	629	0.10658	629	0.50665	629	0.49991	629	0.48292	971	0.04702	971	0.53313	971	0.75805	971	0.70624	971	0.18771	971	0.1981
628	0.3209	628	0.37785	628	0.10685	628	0.50765	628	0.50151	628	0.48439	972	0.04456	972	0.52143	972	0.74746	972	0.70565	972	0.18052	972	0.191
627	0.32259	627	0.37884	627	0.10708	627	0.50871	627	0.50291	627	0.48624	973	0.04209	973	0.50625	973	0.74536	973	0.69728	973	0.17695	973	0.1859
626	0.3242	626	0.37987	626	0.1073	626	0.50965	626	0.50439	626	0.48773	974	0.04001	974	0.49409	974	0.73826	974	0.67936	974	0.17033	974	0.18037
625	0.32582	625	0.38099	625	0.10758	625	0.51109	625	0.50626	625	0.48948	975	0.03822	975	0.47755	975	0.72939	975	0.66177	975	0.16556	975	0.17564
624	0.32721	624	0.38214	624	0.10785	624	0.51185	624	0.50798	624	0.49135	976	0.03573	976	0.465	976	0.72648	976	0.65686	976	0.15867	976	0.16961
623	0.32851	623	0.38336	623	0.10812	623	0.51284	623	0.50976	623	0.49324	977	0.03402	977	0.44695	977	0.71235	977	0.64165	977	0.15317	977	0.16404
622	0.32976	622	0.38456	622	0.10833	622	0.51389	622	0.51151	622	0.49511	978	0.03191	978	0.4355	978	0.70464	978	0.63269	978	0.14866	978	0.15855
621	0.33113	621	0.38577	621	0.10852	621	0.51455	621	0.51294	621	0.4971	979	0.03028	979	0.42218	979	0.6948	979	0.62395	979	0.14435	979	0.15318
620	0.33266	620	0.38708	620	0.10879	620	0.51565	620	0.51473	620	0.49943	980	0.02835	980	0.40929	980	0.68338	980	0.60826	980	0.13875	980	0.14901
619	0.33396	619	0.38839	619	0.10902	619	0.51645	619	0.51663	619	0.50145	981	0.02667	981	0.39269	981	0.67294	981	0.59872	981	0.13504	981	0.14458
618	0.3353	618	0.38971	618	0.1092	618	0.51761	618	0.51863	618	0.50368	982	0.02533	982	0.38248	982	0.66539	982	0.58261	982	0.12989	982	0.13854
617	0.33657	617	0.39113	617	0.1095	617	0.51855	617	0.52089	617	0.50571	983	0.02427	983	0.3678	983	0.65263	983	0.57567	983	0.12488	983	0.13586
616	0.33782	616	0.3925	616	0.10971	616	0.5194	616	0.5231	616	0.50777	984	0.02262	984	0.35303	984	0.641	984	0.55702	984	0.12096	984	0.13001
615	0.33909	615	0.39392	615	0.10991	615	0.52073	615	0.52528	615	0.5101	985	0.02162	985	0.33917	985	0.63022	985	0.54695	985	0.11755	985	0.12569
614	0.34041	614	0.39536	614	0.11006	614	0.52163	614	0.52739	614	0.51241	986	0.02021	986	0.32908	986	0.61755	986	0.5299	986	0.11173	986	0.12186
613	0.34181	613	0.39679	613	0.11023	613	0.52273	613	0.52972	613	0.51488	987	0.01961	987	0.31357	987	0.60572	987	0.5209	987	0.10781	987	0.11794
612	0.3431	612	0.39826	612	0.11048	612	0.52407	612	0.532	612	0.51751	988	0.01826	988	0.30219	988	0.59311	988	0.50782	988	0.1064	988	0.11376
611	0.34441	611	0.39973	611	0.11072	611	0.52505	611	0.53445	611	0.52008	989	0.01768	989	0.2884	989	0.57813	989	0.49096	989	0.10103	989	0.10917
610	0.34562	610	0.40123	610	0.11103	610	0.52637	610	0.53723	610	0.52287	990	0.01685	990	0.2781	990	0.56872	990	0.47947	990	0.09863	990	0.10495
609	0.3469	609	0.40272	609	0.11131	609	0.52764	609	0.5399	609	0.52555	991	0.01535	991	0.26808	991	0.55604	991	0.46928	991	0.09478	991	0.10362
608	0.34827	608	0.4042	608	0.11154	608	0.52916	608	0.54278	608	0.52799	992	0.01508	992	0.25371	992	0.54619	992	0.45645	992	0.0899	992	0.09877
607	0.3496	607	0.40566	607	0.11179	607	0.53082	607	0.5459	607	0.531	993	0.01458	993	0.24503	993	0.5316	993	0.44328	993	0.08771	993	0.09615
606	0.35101	606	0.40706	606	0.11205	606	0.53227	606	0.54894	606	0.53357	994	0.01355	994	0.23445	994	0.51721	994	0.42983	994	0.08516	994	0.09248
605	0.35249	605	0.40852	605	0.11229	605	0.534	605	0.55217	605	0.53632	995	0.01244	995	0.22401	995	0.50765	995	0.41602	995	0.08229	995	0.09
604	0.35386	604	0.40991	604	0.1126	604	0.53548	604	0.55531	604	0.53928	996	0.01231	996	0.21372	996	0.4952	996	0.40654	996	0.07987	996	0.08675
603	0.35523	603	0.41128	603	0.11291	603	0.53692	603	0.55836	603	0.54223	997	0.01145	997	0.2064	997	0.48399	997	0.39366	997	0.07685	997	0.08316
602	0.3565	602	0.41267	602	0.1132	602	0.53841	602	0.56147	602	0.54538	998	0.01074	998	0.19587	998	0.46972	998	0.38144	998	0.07411	998	0.07968
601	0.35766	601	0.41394	601	0.11352	601	0.53995	601	0.56458	601	0.54827	999	0.01067	999	0.18644	999	0.45714	999	0.3701	999	0.07155	999	0.07685
600	0.35907	600	0.41521	600	0.11383	600	0.54191	600	0.56785	600	0.55143	1000	0.0101	1000	0.17938	1000	0.44636	1000	0.35718	1000	0.06897	1000	0.07508
599	0.36052	599	0.41644	599	0.11419	599	0.54375	599	0.57107	599	0.5544	1001	0.01004	1001	0.17043	1001	0.43347	1001	0.34929	1001	0.06625	1001	0.07269
598	0.36199	598	0.41761	598	0.11454	598	0.54576	598	0.57425	598	0.55752	1002	0.00914	1002	0.16463	1002	0.42045	1002	0.33364	1002	0.06272	1002	0.06983
597	0.36353	597	0.41878	597	0.11487	597	0.54774	597	0.57751	597	0.56091	1003	0.00844	1003	0.15723	1003	0.41011	1003	0.32336	1003	0.06121	1003	0.06704
596	0.36494	596	0.41988	596	0.11521	596	0.54978	596	0.5808	596	0.56375	1004	0.00888	1004	0.14747	1004	0.39679	1004	0.30907	1004	0.05961	1004	0.06404
595	0.36654	595	0.42096	595	0.1155	595	0.55214	595	0.58414	595	0.56699	1005	0.00821	1005	0.14137	1005	0.38501	1005	0.30236	1005	0.05631	1005	0.06107
594	0.36807	594	0.42206	594	0.11587	594	0.55453	594	0.58764	594	0.57028	1006	0.00776	1006	0.13513	1006	0.37411	1006	0.28925	1006	0.0549	1006	0.06041
593	0.36941	593	0.4231	593	0.11632	593	0.55691	593	0.59113	593	0.57333	1007	0.00734	1007	0.12833	1007	0.36106	1007	0.27682	1007	0.05375	1007	0.05862
592	0.37065	592	0.42416	592	0.11675	592	0.55917	592	0.59474	592	0.57662	1008	0.00693	1008	0.1214	1008	0.35028	1008	0.27176	1008	0.05176	1008	0.0555
591	0.37184	591	0.42515	591	0.11718	591	0.5616	591	0.59833	591	0.57971	1009	0.0072	1009	0.11575	1009	0.3415	1009	0.25624	1009	0.04978	1009	0.05425
590	0.373	590	0.42611	590	0.11767	590	0.56397	590	0.60193	590	0.58304	1010	0.00697	1010	0.10888	1010	0.32841	1010	0.25093	1010	0.04737	1010	0.05251
589	0.37417	589	0.42709	589	0.11812	589	0.56622	589	0.60546	589	0.58637	1011	0.00664	1011	0.10497	1011	0.3194	1011	0.2421	1011	0.04484	1011	0.05018
588	0.37529	588	0.42803	588	0.11863	588	0.56873	588	0.60898	588	0.58971	1012	0.00667	1012	0.09757	1012	0.30744	1012	0.23288	1012	0.04444	1012	0.04767
587	0.37636	587	0.42896	587	0.11916	587	0.5712	587	0.61254	587	0.59276	1013	0.00643	1013	0.09352	1013	0.29725	1013	0.22031	1013	0.04124	1013	0.04697
586	0.37747	586	0.42987	586	0.11963	586	0.5738	586	0.61594	586	0.59588	1014	0.0057	1014	0.08924	1014	0.28579	1014	0.21486	1014	0.04144	1014	0.04626
585	0.37863	585	0.43075	585	0.12021	585	0.57669	585	0.61935	585	0.59905	1015	0.00614	1015	0.08502	1015	0.27805	1015	0.20758	1015	0.03927	1015	0.04292
584	0.37975	584	0.43168	584	0.12075	584	0.57933	584	0.62276	584	0.60201	1016	0.00606	1016	0.08123	1016	0.26895	1016	0.20014	1016	0.03886	1016	0.04208
583	0.38074	583	0.43261	583	0.12133	583	0.58208	583	0.62622	583	0.60547	1017	0.00539	1017	0.07707	1017	0.26018	1017	0.18813	1017	0.0377	1017	0.04065
582	0.38181	582	0.43357	582	0.12195	582	0.58494	582	0.62983	582	0.60864	1018	0.00552	1018	0.07285	1018	0.25154	1018	0.18386	1018	0.03479	1018	0.03827
581	0.38269	581	0.43455	581	0.12251	581	0.58753	581	0.63338	581	0.61186	1019	0.00498	1019	0.06713	1019	0.24123	1019	0.17523	1019	0.03379	1019	0.03769
580	0.38353	580	0.43553	580	0.12313	580	0.5904	580	0.63688	580	0.61512	1020	0.00513	1020	0.06362	1020	0.23143	1020	0.16721	1020	0.03265	1020	0.0359
579	0.38428	579	0.43652	579	0.12379	579	0.59316	579	0.6402	579	0.61793	1021	0.00449	1021	0.06134	1021	0.22528	1021	0.16382	1021	0.03097	1021	0.03454
578	0.38484	578	0.43752	578	0.12441	578	0.59599	578	0.64356	578	0.62095	1022	0.00489	1022	0.05975	1022	0.21608	1022	0.15712	1022	0.03015	1022	0.03305
577	0.38554	577	0.43858	577	0.12508	577	0.59895	577	0.64684	577	0.62443	1023	0.005	1023	0.05487	1023	0.2091	1023	0.15021	1023	0.02968	1023	0.03257
576	0.38619	576	0.4397	576	0.12578	576	0.6016	576	0.65007	576	0.62791	1024	0.00471	1024	0.05235	1024	0.1994	1024	0.14179	1024	0.02763	1024	0.03082
575	0.38685	575	0.4409	575	0.12646	575	0.60451	575	0.65349	575	0.63155	1025	0.00454	1025	0.04994	1025	0.19376	1025	0.13829	1025	0.02611	1025	0.03009
574	0.38747	574	0.44218	574	0.12721	574	0.60717	574	0.65689	574	0.63496	1026	0.00442	1026	0.04762	1026	0.18705	1026	0.13042	1026	0.02533	1026	0.02869
573	0.38807	573	0.44347	573	0.12794	573	0.61004	573	0.66035	573	0.63823	1027	0.00437	1027	0.04377	1027	0.17968	1027	0.12647	1027	0.02532	1027	0.02757
572	0.38866	572	0.44487	572	0.12871	572	0.61314	572	0.66403	572	0.64134	1028	0.00435	1028	0.04279	1028	0.17255	1028	0.12011	1028	0.02314	1028	0.02652
571	0.38926	571	0.44632	571	0.12952	571	0.61597	571	0.66773	571	0.64437	1029	0.00432	1029	0.03985	1029	0.16718	1029	0.11489	1029	0.0231	1029	0.02491
570	0.38985	570	0.44786	570	0.13027	570	0.61916	570	0.67137	570	0.64752	1030	0.00441	1030	0.03804	1030	0.1593	1030	0.11131	1030	0.02246	1030	0.02512
569	0.39027	569	0.44951	569	0.13104	569	0.62204	569	0.67496	569	0.65041	1031	0.00381	1031	0.03639	1031	0.15417	1031	0.10816	1031	0.02175	1031	0.0232
568	0.39069	568	0.45123	568	0.13182	568	0.62516	568	0.67843	568	0.65416	1032	0.0044	1032	0.03572	1032	0.14778	1032	0.10081	1032	0.02104	1032	0.02229
567	0.39112	567	0.45306	567	0.13261	567	0.62825	567	0.68203	567	0.65785	1033	0.00377	1033	0.03282	1033	0.14256	1033	0.0973	1033	0.01979	1033	0.02118
566	0.39165	566	0.45489	566	0.13341	566	0.6316	566	0.68564	566	0.66133	1034	0.00337	1034	0.03103	1034	0.13577	1034	0.09305	1034	0.0184	1034	0.02078
565	0.39221	565	0.45683	565	0.13424	565	0.63508	565	0.68939	565	0.66513	1035	0.00371	1035	0.03054	1035	0.13115	1035	0.09068	1035	0.01766	1035	0.02036
564	0.39277	564	0.4588	564	0.13502	564	0.63817	564	0.69305	564	0.66861	1036	0.00352	1036	0.02746	1036	0.12552	1036	0.08502	1036	0.0171	1036	0.01931
563	0.39339	563	0.46089	563	0.13583	563	0.64156	563	0.69677	563	0.67205	1037	0.0034	1037	0.02574	1037	0.12202	1037	0.08257	1037	0.0171	1037	0.01873
562	0.39384	562	0.46313	562	0.13667	562	0.64435	562	0.70056	562	0.67585	1038	0.00354	1038	0.02445	1038	0.1167	1038	0.07864	1038	0.01586	1038	0.01749
561	0.39451	561	0.46539	561	0.13746	561	0.64768	561	0.70439	561	0.67964	1039	0.00388	1039	0.02445	1039	0.11201	1039	0.07408	1039	0.01439	1039	0.01705
560	0.39508	560	0.46781	560	0.13828	560	0.65113	560	0.70857	560	0.68351	1040	0.00338	1040	0.02292	1040	0.10631	1040	0.07242	1040	0.01517	1040	0.01673
559	0.39565	559	0.47024	559	0.13908	559	0.65441	559	0.71271	559	0.68768	1041	0.00348	1041	0.0206	1041	0.10244	1041	0.06834	1041	0.01365	1041	0.01534
558	0.39634	558	0.47273	558	0.13986	558	0.65814	558	0.71681	558	0.69181	1042	0.00306	1042	0.02071	1042	0.09909	1042	0.06508	1042	0.01334	1042	0.01542
557	0.39706	557	0.47537	557	0.14064	557	0.66142	557	0.72131	557	0.69594	1043	0.00366	1043	0.01888	1043	0.09434	1043	0.06153	1043	0.01348	1043	0.01506
556	0.39796	556	0.47807	556	0.14144	556	0.66503	556	0.72554	556	0.70043	1044	0.00366	1044	0.01818	1044	0.09163	1044	0.06121	1044	0.01255	1044	0.01318
555	0.39893	555	0.48084	555	0.14225	555	0.66867	555	0.73002	555	0.70484	1045	0.00334	1045	0.01752	1045	0.08779	1045	0.05857	1045	0.01215	1045	0.01386
554	0.39988	554	0.48363	554	0.14304	554	0.67206	554	0.73455	554	0.70934	1046	0.00364	1046	0.01647	1046	0.08407	1046	0.05528	1046	0.0122	1046	0.01316
553	0.40085	553	0.48645	553	0.14387	553	0.67595	553	0.73906	553	0.71399	1047	0.00345	1047	0.01629	1047	0.08138	1047	0.05315	1047	0.01139	1047	0.01278
552	0.40184	552	0.48933	552	0.14463	552	0.67955	552	0.74382	552	0.71836	1048	0.00293	1048	0.01544	1048	0.07661	1048	0.04997	1048	0.01003	1048	0.01192
551	0.40297	551	0.49231	551	0.14547	551	0.68359	551	0.74878	551	0.72324	1049	0.00284	1049	0.01414	1049	0.0741	1049	0.04962	1049	0.01004	1049	0.01176
550	0.4041	550	0.49533	550	0.14631	550	0.68754	550	0.75388	550	0.7281	1050	0.0031	1050	0.01465	1050	0.07111	1050	0.04686	1050	0.00923	1050	0.01114
549	0.40536	549	0.49844	549	0.14714	549	0.69143	549	0.75893	549	0.73295	1051	0.00319	1051	0.0134	1051	0.06865	1051	0.04412	1051	0.01034	1051	0.01049
548	0.40679	548	0.50159	548	0.14798	548	0.6955	548	0.76408	548	0.73806	1052	0.00317	1052	0.01244	1052	0.06549	1052	0.04207	1052	0.00978	1052	0.01011
547	0.4082	547	0.50474	547	0.14871	547	0.69975	547	0.76914	547	0.74307	1053	0.00293	1053	0.01187	1053	0.06307	1053	0.03979	1053	0.00947	1053	0.00995
546	0.40985	546	0.50801	546	0.14952	546	0.70426	546	0.77455	546	0.74821	1054	0.00305	1054	0.012	1054	0.05991	1054	0.0395	1054	0.00884	1054	0.00975
545	0.41148	545	0.51133	545	0.15035	545	0.70867	545	0.78026	545	0.75348	1055	0.00302	1055	0.01075	1055	0.05796	1055	0.03599	1055	0.00799	1055	0.00964
544	0.41324	544	0.51475	544	0.15118	544	0.71315	544	0.7862	544	0.7588	1056	0.00305	1056	0.01071	1056	0.05518	1056	0.03513	1056	0.008	1056	0.00884
543	0.41516	543	0.51817	543	0.15204	543	0.71749	543	0.79219	543	0.7643	1057	0.00316	1057	0.01036	1057	0.0537	1057	0.03373	1057	0.00668	1057	0.00877
542	0.41719	542	0.52161	542	0.1529	542	0.72219	542	0.7984	542	0.77015	1058	0.00325	1058	0.00957	1058	0.05096	1058	0.03158	1058	0.00734	1058	0.00835
541	0.41943	541	0.52512	541	0.15379	541	0.72724	541	0.80467	541	0.77619	1059	0.00309	1059	0.0088	1059	0.04844	1059	0.03289	1059	0.00724	1059	0.00785
540	0.42158	540	0.52867	540	0.15471	540	0.73237	540	0.81115	540	0.78221	1060	0.00225	1060	0.00916	1060	0.0473	1060	0.03029	1060	0.00697	1060	0.00758
539	0.42379	539	0.53226	539	0.1556	539	0.73761	539	0.81777	539	0.78861	1061	0.00332	1061	0.00957	1061	0.04502	1061	0.02788	1061	0.00676	1061	0.00682
538	0.4262	538	0.53586	538	0.15651	538	0.74332	538	0.82449	538	0.79504	1062	0.00276	1062	0.00852	1062	0.04332	1062	0.02794	1062	0.00663	1062	0.00651
537	0.42869	537	0.53945	537	0.1574	537	0.74858	537	0.83126	537	0.80149	1063	0.00292	1063	0.00768	1063	0.04144	1063	0.02772	1063	0.00566	1063	0.00697
536	0.43125	536	0.54304	536	0.15829	536	0.75391	536	0.83833	536	0.80813	1064	0.00252	1064	0.00776	1064	0.04013	1064	0.02466	1064	0.00538	1064	0.00674
535	0.4338	535	0.54664	535	0.15925	535	0.75946	535	0.84572	535	0.81468	1065	0.00332	1065	0.00736	1065	0.03769	1065	0.02377	1065	0.00578	1065	0.00639
534	0.43632	534	0.55024	534	0.16019	534	0.76457	534	0.85281	534	0.82159	1066	0.00244	1066	0.00697	1066	0.0369	1066	0.02348	1066	0.00515	1066	0.00627
533	0.43886	533	0.5539	533	0.1612	533	0.7701	533	0.86034	533	0.82897	1067	0.0027	1067	0.00666	1067	0.03454	1067	0.02356	1067	0.00559	1067	0.00562
532	0.44158	532	0.55755	532	0.16217	532	0.77568	532	0.86792	532	0.83629	1068	0.00285	1068	0.00768	1068	0.03316	1068	0.0197	1068	0.00505	1068	0.00543
531	0.44444	531	0.56128	531	0.16318	531	0.78141	531	0.8757	531	0.84373	1069	0.00278	1069	0.00745	1069	0.03236	1069	0.01961	1069	0.00503	1069	0.00532
530	0.44738	530	0.56502	530	0.16424	530	0.78738	530	0.88401	530	0.85122	1070	0.003	1070	0.00571	1070	0.0302	1070	0.02047	1070	0.00431	1070	0.00538
529	0.45037	529	0.56872	529	0.16526	529	0.79343	529	0.89227	529	0.85896	1071	0.00297	1071	0.00585	1071	0.02939	1071	0.01874	1071	0.00433	1071	0.00566
528	0.45343	528	0.57252	528	0.16642	528	0.79965	528	0.90087	528	0.86717	1072	0.00223	1072	0.00599	1072	0.02799	1072	0.01779	1072	0.00481	1072	0.00476
527	0.45646	527	0.57633	527	0.16754	527	0.8056	527	0.90962	527	0.87528	1073	0.00313	1073	0.00602	1073	0.02733	1073	0.01708	1073	0.00363	1073	0.00449
526	0.45962	526	0.58018	526	0.16867	526	0.81181	526	0.91845	526	0.88386	1074	0.0022	1074	0.00517	1074	0.02661	1074	0.01594	1074	0.00398	1074	0.00435
525	0.46284	525	0.58412	525	0.16985	525	0.81826	525	0.92775	525	0.89252	1075	0.00301	1075	0.00525	1075	0.02373	1075	0.01472	1075	0.00427	1075	0.00403
524	0.46606	524	0.58804	524	0.17103	524	0.82459	524	0.93724	524	0.90099	1076	0.0027	1076	0.00568	1076	0.02393	1076	0.01567	1076	0.0046	1076	0.00453
523	0.46946	523	0.59198	523	0.17226	523	0.83135	523	0.94699	523	0.91	1077	0.00217	1077	0.00528	1077	0.02383	1077	0.01452	1077	0.0032	1077	0.00409
522	0.47284	522	0.59589	522	0.17342	522	0.83777	522	0.95669	522	0.91909	1078	0.00244	1078	0.005	1078	0.02229	1078	0.01356	1078	0.00383	1078	0.00357
521	0.4761	521	0.59983	521	0.17464	521	0.84411	521	0.9665	521	0.92833	1079	0.00253	1079	0.00451	1079	0.02155	1079	0.01284	1079	0.00298	1079	0.00325
520	0.47953	520	0.60385	520	0.17587	520	0.85089	520	0.97657	520	0.93815	1080	0.003	1080	0.00588	1080	0.02071	1080	0.01304	1080	0.00295	1080	0.0036
519	0.48293	519	0.6079	519	0.17712	519	0.85741	519	0.98681	519	0.9482	1081	0.00288	1081	0.00462	1081	0.01946	1081	0.01072	1081	0.00351	1081	0.00412
518	0.4864	518	0.61208	518	0.1785	518	0.86427	518	0.99767	518	0.95825	1082	0.00193	1082	0.00435	1082	0.01883	1082	0.01134	1082	0.00359	1082	0.00328
517	0.48999	517	0.61627	517	0.17986	517	0.8712	517	1.00862	517	0.96861	1083	0.00248	1083	0.00405	1083	0.01777	1083	0.01057	1083	0.00293	1083	0.00337
516	0.49349	516	0.62056	516	0.18128	516	0.87825	516	1.01995	516	0.97933	1084	0.00231	1084	0.00463	1084	0.01704	1084	0.01097	1084	0.00313	1084	0.00284
515	0.49704	515	0.62489	515	0.18274	515	0.8853	515	1.03154	515	0.99048	1085	0.00244	1085	0.00412	1085	0.01649	1085	0.01017	1085	0.00301	1085	0.0033
514	0.50077	514	0.62924	514	0.18417	514	0.89244	514	1.04317	514	1.00206	1086	0.00258	1086	0.00375	1086	0.0154	1086	0.01014	1086	0.00295	1086	0.00304
513	0.50445	513	0.63366	513	0.18559	513	0.89958	513	1.05522	513	1.01376	1087	0.00279	1087	0.00373	1087	0.01567	1087	0.00986	1087	0.00266	1087	0.00302
512	0.50825	512	0.63803	512	0.18702	512	0.90691	512	1.0673	512	1.02548	1088	0.00256	1088	0.0039	1088	0.01456	1088	0.00917	1088	0.00275	1088	0.00298
511	0.51218	511	0.64256	511	0.18848	511	0.91448	511	1.07964	511	1.03729	1089	0.00254	1089	0.0038	1089	0.01389	1089	0.00892	1089	0.00284	1089	0.00272
510	0.51579	510	0.64715	510	0.1899	510	0.92184	510	1.09243	510	1.05023	1090	0.00251	1090	0.00388	1090	0.0134	1090	0.00864	1090	0.00233	1090	0.00257
509	0.51965	509	0.65181	509	0.19138	509	0.92928	509	1.10536	509	1.06293	1091	0.00279	1091	0.00364	1091	0.0128	1091	0.00975	1091	0.00245	1091	0.00256
508	0.52362	508	0.65657	508	0.19292	508	0.93691	508	1.11854	508	1.07543	1092	0.00241	1092	0.00314	1092	0.01167	1092	0.00892	1092	0.00205	1092	0.0026
507	0.52758	507	0.66143	507	0.19446	507	0.94437	507	1.13218	507	1.08874	1093	0.00227	1093	0.00381	1093	0.01145	1093	0.00741	1093	0.00229	1093	0.00279
506	0.53165	506	0.66633	506	0.19596	506	0.9522	506	1.14611	506	1.10201	1094	0.00224	1094	0.0033	1094	0.01155	1094	0.00735	1094	0.0017	1094	0.00208
505	0.53581	505	0.67135	505	0.19755	505	0.96006	505	1.16026	505	1.11588	1095	0.00261	1095	0.0037	1095	0.01103	1095	0.00686	1095	0.0018	1095	0.00202
504	0.53993	504	0.67641	504	0.19909	504	0.96785	504	1.17445	504	1.13023	1096	0.00252	1096	0.00366	1096	0.01046	1096	0.00692	1096	0.00209	1096	0.00251
503	0.54416	503	0.68156	503	0.20065	503	0.97583	503	1.18892	503	1.1444	1097	0.00217	1097	0.00306	1097	0.00992	1097	0.00624	1097	0.00135	1097	0.00193
502	0.54841	502	0.68675	502	0.20224	502	0.98354	502	1.20362	502	1.15888	1098	0.00256	1098	0.00334	1098	0.00947	1098	0.00711	1098	0.00179	1098	0.00247
501	0.55282	501	0.69204	501	0.2038	501	0.99174	501	1.21843	501	1.17384	1099	0.00252	1099	0.00235	1099	0.00968	1099	0.00692	1099	0.00191	1099	0.00163
500	0.55738	500	0.69753	500	0.20542	500	1	500	1.23379	500	1.18923	1100	0.00262	1100	0.00295	1100	0.00936	1100	0.00557	1100	0.00164	1100	0.00205
												1101	0.00215	1101	0.00265	1101	0.00857	1101	0.00473	1101	0.00252	1101	0.00175
												1102	0.00247	1102	0.00184	1102	0.00762	1102	0.00622	1102	0.00152	1102	0.00245
												1103	0.00248	1103	0.00278	1103	0.00786	1103	0.00586	1103	0.0014	1103	0.00189
												1104	0.00221	1104	0.00269	1104	0.0074	1104	0.00496	1104	0.000902516	1104	0.00161
												1105	0.00245	1105	0.00361	1105	0.0071	1105	0.00539	1105	0.000875175	1105	0.00149
												1106	0.00213	1106	0.00277	1106	0.00681	1106	0.00506	1106	0.00187	1106	0.00197
												1107	0.00219	1107	0.00357	1107	0.0069	1107	0.00478	1107	0.00145	1107	0.00181
												1108	0.00196	1108	0.00368	1108	0.00664	1108	0.00453	1108	0.00136	1108	0.00168
												1109	0.00204	1109	0.0032	1109	0.00644	1109	0.0047	1109	0.00136	1109	0.00165
												1110	0.00238	1110	0.00293	1110	0.00592	1110	0.00477	1110	0.00123	1110	0.00149
												1111	0.00221	1111	0.00195	1111	0.00578	1111	0.00378	1111	0.000875765	1111	0.00163
												1112	0.00201	1112	0.00319	1112	0.0056	1112	0.00408	1112	0.00081842	1112	0.00125
												1113	0.00242	1113	0.00326	1113	0.00539	1113	0.00311	1113	0.00133	1113	0.000900211
												1114	0.00224	1114	0.00266	1114	0.00506	1114	0.00314	1114	0.00114	1114	0.00138
												1115	0.00235	1115	0.00266	1115	0.00508	1115	0.0036	1115	0.00105	1115	0.00146
												1116	0.00203	1116	0.00279	1116	0.00459	1116	0.00257	1116	0.00040159	1116	0.00149
												1117	0.00255	1117	0.00389	1117	0.00447	1117	0.00362	1117	0.000604811	1117	0.000910394
												1118	0.00182	1118	0.00268	1118	0.00469	1118	0.00262	1118	0.0013	1118	0.000939344
												1119	0.00206	1119	0.00256	1119	0.00424	1119	0.00471	1119	0.00108	1119	0.0013
												1120	0.00227	1120	0.00216	1120	0.00402	1120	0.00395	1120	0.00108	1120	0.00133
												1121	0.00222	1121	0.00303	1121	0.00398	1121	0.00241	1121	0.00104	1121	0.000924963
												1122	0.00248	1122	0.00213	1122	0.00435	1122	0.00322	1122	0.000532641	1122	0.00128
												1123	0.00207	1123	0.00284	1123	0.00407	1123	0.00351	1123	0.00103	1123	0.000763442
												1124	0.00186	1124	0.00215	1124	0.00381	1124	0.00307	1124	0.00116	1124	0.00158
												1125	0.0018	1125	0.0022	1125	0.00369	1125	0.00278	1125	0.000820317	1125	0.0014
												1126	0.00178	1126	0.00277	1126	0.00353	1126	0.00155	1126	0.000900075	1126	0.000929115
												1127	0.00177	1127	0.00256	1127	0.0036	1127	0.00283	1127	0.000408672	1127	0.000793334
												1128	0.00171	1128	0.00249	1128	0.00334	1128	0.0027	1128	0.000448082	1128	0.000765638
												1129	0.002	1129	0.00312	1129	0.00314	1129	0.00233	1129	0.00043162	1129	0.00104
												1130	0.00188	1130	0.00179	1130	0.00285	1130	0.00173	1130	0.000562687	1130	0.00078519
												1131	0.00168	1131	0.00156	1131	0.00275	1131	0.00209	1131	0.00137	1131	0.00107
												1132	0.00197	1132	0.00255	1132	0.00294	1132	0.00101	1132	0.000723729	1132	0.000869259
												1133	0.0017	1133	0.00162	1133	0.00252	1133	0.00167	1133	0.00131	1133	0.00102
												1134	0.00174	1134	0.00132	1134	0.00256	1134	0.00176	1134	0.000210502	1134	0.000984551
												1135	0.00192	1135	0.00288	1135	0.00263	1135	0.00254	1135	0.000568797	1135	0.00132
												1136	0.0016	1136	0.00283	1136	0.00188	1136	0.00171	1136	0.000658316	1136	0.000967789
												1137	0.00203	1137	0.00273	1137	0.0022	1137	0.00101	1137	0.00141	1137	0.000949371
												1138	0.00124	1138	0.00204	1138	0.00233	1138	0.000847611	1138	0.000925804	1138	0.000937421
												1139	0.00148	1139	0.00219	1139	0.00237	1139	0.00181	1139	0.000287396	1139	0.00070647
												1140	0.00158	1140	0.00263	1140	0.00188	1140	0.00167	1140	0.000811897	1140	0.000900626
												1141	0.00141	1141	0.00252	1141	0.00189	1141	0.00107	1141	0.00102	1141	0.00138
												1142	0.00141	1142	0.00195	1142	0.00193	1142	0.00212	1142	0.000870523	1142	0.000618069
												1143	0.00139	1143	0.00265	1143	0.00193	1143	0.00123	1143	-5.26441e-05	1143	0.00163
												1144	0.00179	1144	0.00188	1144	0.00203	1144	0.00137	1144	0.000523716	1144	0.000457177
												1145	0.00109	1145	0.00267	1145	0.0018	1145	0.00133	1145	0.000325356	1145	0.00131
												1146	0.00116	1146	0.00207	1146	0.00181	1146	0.000866611	1146	0.000962701	1146	0.000670674
												1147	0.00191	1147	0.00169	1147	0.00157	1147	0.00076593	1147	0.000302697	1147	0.000441554
												1148	0.00145	1148	0.00149	1148	0.00194	1148	0.00139	1148	0.000541472	1148	0.00037518
												1149	0.00179	1149	0.003	1149	0.0014	1149	0.00131	1149	0.00022218	1149	0.00077867
												1150	0.00149	1150	0.00194	1150	0.00186	1150	9.54034e-05	1150	0.000625331	1150	0.000842185
												1151	0.00131	1151	0.00176	1151	0.00171	1151	0.000395083	1151	0.000746674	1151	0.000771488
												1152	0.00143	1152	0.00218	1152	0.00135	1152	0.0021	1152	0.000395776	1152	0.000512996
												1153	0.00173	1153	0.00169	1153	0.00154	1153	0.00161	1153	0.00105	1153	0.000562366
												1154	0.00166	1154	0.00215	1154	0.00139	1154	0.00116	1154	0.000862075	1154	0.000608469
												1155	0.00172	1155	0.00135	1155	0.00135	1155	0.00269	1155	0.000485117	1155	0.000565558
												1156	0.00176	1156	0.00212	1156	0.00144	1156	0.000639304	1156	0.000634685	1156	0.000468432
												1157	0.0015	1157	0.00178	1157	0.00132	1157	0.00157	1157	0.000694027	1157	0.000760881
												1158	0.00141	1158	0.00231	1158	0.00133	1158	0.0012	1158	0.000639217	1158	0.000558453
												1159	0.00196	1159	0.00223	1159	0.00109	1159	0.00143	1159	9.97811e-05	1159	0.000103342
												1160	0.00195	1160	0.00169	1160	0.00117	1160	0.000696826	1160	0.000637387	1160	0.000924992
												1161	0.00217	1161	0.00141	1161	0.00135	1161	0.00104	1161	0.000144535	1161	0.00036827
												1162	0.00203	1162	0.00189	1162	0.00109	1162	0.000386382	1162	0.00029135	1162	0.00042763
												1163	0.00163	1163	0.00211	1163	0.00137	1163	0.00145	1163	0.000681675	1163	0.00049866
												1164	0.00212	1164	0.00226	1164	0.000733621	1164	0.000383418	1164	0.000207401	1164	0.000502257
												1165	0.00144	1165	0.00215	1165	0.00135	1165	0.000135889	1165	0.000447483	1165	0.000979076
												1166	0.00212	1166	0.0022	1166	0.000845765	1166	0.00112	1166	0.000576021	1166	0.000545377
												1167	0.00166	1167	0.00157	1167	0.00129	1167	0.000503949	1167	0.000513025	1167	0.000706197
												1168	0.00164	1168	0.00156	1168	0.00141	1168	0.00122	1168	0.000930743	1168	0.000261517
												1169	0.00167	1169	0.00224	1169	0.000818165	1169	0.000502482	1169	-0.000159617	1169	0.000444024
												1170	0.00184	1170	0.00226	1170	0.000845685	1170	0.000721377	1170	0.000363929	1170	0.000425476
												1171	0.00193	1171	0.00119	1171	0.000975808	1171	0.000632365	1171	0.000295598	1171	0.000725453
												1172	0.0018	1172	0.00236	1172	0.00117	1172	0.000354171	1172	0.00146	1172	0.000756072
												1173	0.00139	1173	0.00181	1173	0.000917347	1173	0.00194	1173	0.000196746	1173	0.00131
												1174	0.00194	1174	0.00115	1174	0.0011	1174	0.000515985	1174	0.000444499	1174	0.000161927
												1175	0.0017	1175	0.00211	1175	0.000894017	1175	0.00122	1175	0.000793524	1175	0.000770992
												1176	0.00146	1176	0.00184	1176	0.00085137	1176	0.000690877	1176	0.000284068	1176	0.00109
												1177	0.00169	1177	0.00191	1177	0.000896135	1177	0.000789344	1177	0.000336721	1177	0.000318086
												1178	0.00149	1178	0.00265	1178	0.000670756	1178	0.000949859	1178	3.61351e-05	1178	0.000323958
												1179	0.0016	1179	0.00264	1179	0.000975502	1179	0.000815712	1179	0.000718496	1179	0.000950711
												1180	0.00203	1180	0.00186	1180	0.000643411	1180	0.000729034	1180	0.000233045	1180	0.000526505
												1181	0.00174	1181	0.00135	1181	0.00101	1181	0.000729695	1181	0.000717672	1181	0.000911157
												1182	0.00146	1182	0.00133	1182	0.00079791	1182	0.000326588	1182	7.63674e-05	1182	0.000280479
												1183	0.00148	1183	0.00154	1183	0.000558753	1183	0.000546163	1183	0.000567265	1183	0.000598632
												1184	0.00126	1184	0.00201	1184	0.000945218	1184	0.000941647	1184	0.000370234	1184	0.000242113
												1185	0.00124	1185	0.00246	1185	0.000923786	1185	0.00102	1185	8.07253e-05	1185	0.000623969
												1186	0.00185	1186	0.00227	1186	0.000860623	1186	0.00045803	1186	-0.000237857	1186	0.000542619
												1187	0.00145	1187	0.00212	1187	0.000558744	1187	0.000441488	1187	-0.000205717	1187	0.000395983
												1188	0.00191	1188	0.00126	1188	0.000821978	1188	0.000144135	1188	0.000884649	1188	-4.17091e-05
												1189	0.00185	1189	0.00157	1189	0.00126	1189	0.00031038	1189	-1.2128e-05	1189	0.000317216
												1190	0.00165	1190	0.00131	1190	0.000790228	1190	0.000849603	1190	0.000725669	1190	0.000524668
												1191	0.00179	1191	0.00114	1191	0.000552886	1191	0.000792815	1191	-0.000121427	1191	0.000998811
												1192	0.00154	1192	0.00123	1192	0.000501417	1192	0.000329694	1192	0.00049807	1192	-0.000104604
												1193	0.00135	1193	0.0019	1193	0.00103	1193	0.000530779	1193	0.000343571	1193	0.000209512
												1194	0.00123	1194	0.00115	1194	0.00054597	1194	0.000444346	1194	0.000129698	1194	0.000908475
												1195	0.00192	1195	0.00139	1195	0.000993185	1195	0.000753465	1195	0.00073519	1195	0.0013
												1196	0.00166	1196	0.00251	1196	0.000723207	1196	-0.000151175	1196	-8.10837e-06	1196	0.000241281
												1197	0.00179	1197	0.00204	1197	0.000670419	1197	0.000623265	1197	0.000308286	1197	0.000781672
												1198	0.00128	1198	0.000786855	1198	0.00053608	1198	0.000635489	1198	0.000182755	1198	0.000771483
												1199	0.00161	1199	0.0016	1199	0.00063175	1199	0.000434811	1199	0.000113662	1199	4.55169e-05
												1200	0.0012	1200	0.000784775	1200	0.000457113	1200	0.00106	1200	0.000775746	1200	0.00046177
												1201	0.00175	1201	0.00204	1201	0.000347055	1201	0.000886972	1201	0.00125	1201	0.000684238
												1202	0.00145	1202	0.00105	1202	0.0008794	1202	-0.000193346	1202	8.15628e-06	1202	0.000434774
												1203	0.00152	1203	0.000998733	1203	0.00050541	1203	0.00242	1203	0.000273633	1203	-3.85436e-05
												1204	0.00157	1204	0.00196	1204	0.000797513	1204	0.000236535	1204	-5.7027e-05	1204	0.000171611
												1205	0.00152	1205	0.000697121	1205	0.000457911	1205	0.000263652	1205	-8.15328e-06	1205	0.000340672
												1206	0.00136	1206	0.0021	1206	0.00112	1206	0.000743933	1206	0.000256647	1206	0.000199967
												1207	0.00176	1207	0.00132	1207	0.000646896	1207	0.000996921	1207	0.000714959	1207	-0.000204158
												1208	0.00153	1208	0.00126	1208	0.00084662	1208	0.00125	1208	0.000371523	1208	0.000256248
												1209	0.00158	1209	0.00208	1209	0.000702338	1209	0.00132	1209	0.00094139	1209	0.000277663
												1210	0.00199	1210	0.00192	1210	0.000346405	1210	0.000462421	1210	0.000524782	1210	0.000580794
												1211	0.00183	1211	0.00106	1211	0.000429807	1211	0.00133	1211	0.000717566	1211	0.000235786
												1212	0.00139	1212	0.00113	1212	0.000535015	1212	0.00109	1212	0.00027881	1212	0.000550238
												1213	0.0015	1213	0.00177	1213	0.000623716	1213	-6.96772e-05	1213	0.000378007	1213	-1.76866e-05
												1214	0.00171	1214	0.0015	1214	0.000925502	1214	0.00143	1214	-0.000226027	1214	-4.9464e-05
												1215	0.00144	1215	0.000767069	1215	0.000272805	1215	0.000623341	1215	-0.000382043	1215	-0.000275617
												1216	0.00172	1216	0.000909568	1216	0.000499317	1216	0.000659698	1216	0.000641466	1216	0.00049465
												1217	0.00177	1217	0.00166	1217	0.000730836	1217	0.00176	1217	0.000572212	1217	0.00071534
												1218	0.00159	1218	0.00147	1218	0.000596867	1218	0.000757025	1218	-0.000209366	1218	0.000474352
												1219	0.00134	1219	0.00142	1219	0.0011	1219	0.000439761	1219	-4.1099e-06	1219	0.00054111
												1220	0.00177	1220	0.00137	1220	0.000248743	1220	0.000453869	1220	0.000350366	1220	0.000152091
												1221	0.00169	1221	0.00106	1221	0.000730417	1221	0.000893903	1221	-0.000172944	1221	5.66523e-05
												1222	0.00171	1222	0.000642612	1222	0.00105	1222	0.000565052	1222	4.14721e-06	1222	0.000641459
												1223	0.0016	1223	0.00139	1223	0.000422641	1223	0.000660751	1223	0.000449542	1223	0.000439715
												1224	0.0014	1224	0.00189	1224	0.000419972	1224	0.000327378	1224	0.000588977	1224	0.000465637
												1225	0.00162	1225	0.0018	1225	0.000343462	1225	0.00133	1225	0.000636579	1225	0.000359374
												1226	0.00145	1226	0.00096648	1226	0.00104	1226	-0.000280797	1226	0.000870758	1226	0.000235266
												1227	0.00139	1227	0.00119	1227	0.000950041	1227	0.000503557	1227	0.000223469	1227	0.000621474
												1228	0.00122	1228	0.00178	1228	0.000554604	1228	0.000924292	1228	0.000123971	1228	3.92299e-05
												1229	0.00124	1229	0.00172	1229	0.000464807	1229	0.000342915	1229	0.000426536	1229	0.000719992
												1230	0.00192	1230	0.00155	1230	0.000962824	1230	-8.49153e-05	1230	0.000868502	1230	-4.63846e-05
												1231	0.00163	1231	0.00104	1231	0.000502288	1231	0.000896756	1231	0.000324155	1231	0.000100344
												1232	0.00137	1232	0.00192	1232	0.000391755	1232	0.000768793	1232	0.000518912	1232	0.000525128
												1233	0.00202	1233	0.00167	1233	0.000662821	1233	-0.00020569	1233	-2.49491e-05	1233	0.000260888
												1234	0.00156	1234	0.00128	1234	0.00068105	1234	0.00134	1234	0.000529787	1234	0.000590081
												1235	0.00165	1235	0.00163	1235	0.000614588	1235	0.000653337	1235	-3.77126e-05	1235	0.000423274
												1236	0.00135	1236	0.00186	1236	0.00040558	1236	-0.000508797	1236	4.18696e-06	1236	0.000118678
												1237	0.00149	1237	0.000892839	1237	0.000957672	1237	0.000940175	1237	0.000562527	1237	-3.98814e-05
												1238	0.00159	1238	0.00133	1238	0.000473074	1238	0.000143679	1238	-0.000278512	1238	0.000491743
												1239	0.00178	1239	0.0018	1239	0.00103	1239	0.000624266	1239	0.000147434	1239	0.000883987
												1240	0.00156	1240	0.00107	1240	0.000582924	1240	0.00162	1240	0.000337625	1240	0.000694363
												1241	0.00153	1241	0.00109	1241	0.000500576	1241	0.000432423	1241	0.000652171	1241	0.000393969
												1242	0.00158	1242	0.00157	1242	0.00105	1242	0.000940366	1242	-0.000109917	1242	0.000170901
												1243	0.00179	1243	0.00239	1243	0.000481231	1243	0.000295806	1243	0.000695961	1243	0.000906585
												1244	0.00141	1244	0.00159	1244	0.000523267	1244	0.00080764	1244	0.000445086	1244	0.000238378
												1245	0.00164	1245	0.00139	1245	0.000398667	1245	0.000742507	1245	-8.05353e-05	1245	0.000307052
												1246	0.00133	1246	0.00149	1246	0.000112719	1246	-0.000590604	1246	-5.08943e-05	1246	0.000681365
												1247	0.00137	1247	0.00168	1247	0.000532218	1247	0.000474342	1247	0.000242022	1247	-0.000292722
												1248	0.00139	1248	0.000639175	1248	0.000540956	1248	0.000451505	1248	-0.000250587	1248	0.000930859
												1249	0.00175	1249	0.000926851	1249	0.000651941	1249	-5.02612e-05	1249	0.000584634	1249	0.000326355
												1250	0.00199	1250	0.00165	1250	0.00040707	1250	0.00148	1250	0.000645726	1250	0.000934954
												1251	0.00147	1251	0.00164	1251	0.000176177	1251	-0.000440984	1251	-0.000543434	1251	0.000741622
												1252	0.0013	1252	0.00202	1252	0.000657121	1252	-0.000291515	1252	-0.0002697	1252	0.000220873
												1253	0.0012	1253	0.00067055	1253	0.000780819	1253	0.000563558	1253	0.000697064	1253	0.000596872
												1254	0.00152	1254	0.00147	1254	0.000697128	1254	0.00059645	1254	0.000381346	1254	0.000121283
												1255	0.00179	1255	0.00182	1255	0.000708772	1255	-0.000991788	1255	0.000363908	1255	0.000613935
												1256	0.00147	1256	0.00124	1256	0.000511065	1256	0.000305339	1256	0.000470692	1256	0.000195569
												1257	0.0013	1257	0.00126	1257	0.000584088	1257	-0.000117352	1257	0.000467654	1257	0.000525871
												1258	0.00137	1258	0.00108	1258	0.000485208	1258	-0.000775487	1258	0.000460762	1258	-0.000122128
												1259	0.00152	1259	0.00139	1259	0.000135057	1259	0.000901609	1259	0.000485873	1259	-0.000158833
												1260	0.0011	1260	0.00124	1260	0.000573617	1260	0.000328891	1260	-0.000223469	1260	0.000221594
												1261	0.00138	1261	0.000767949	1261	0.000473533	1261	0.00021404	1261	7.74125e-05	1261	0.000237307
												1262	0.00101	1262	0.00108	1262	0.00109	1262	0.00019014	1262	0.000384488	1262	-0.000155909
												1263	0.00166	1263	0.00114	1263	0.000520796	1263	2.93326e-05	1263	0.000517848	1263	0.00052881
												1264	0.00127	1264	0.0012	1264	0.000510937	1264	-0.000512709	1264	0.000831146	1264	2.96709e-05
												1265	0.00161	1265	0.000972166	1265	0.00106	1265	0.000785971	1265	-0.000189474	1265	8.9076e-05
												1266	0.0016	1266	0.00171	1266	0.000396558	1266	0.000477724	1266	0.000138134	1266	0.000341044
												1267	0.00136	1267	0.00079453	1267	0.000791137	1267	0.00016844	1267	6.46885e-05	1267	0.00016005
												1268	0.00122	1268	0.00122	1268	0.00035741	1268	-3.66638e-05	1268	-6.49152e-05	1268	0.000235202
												1269	0.00145	1269	0.00138	1269	0.000685806	1269	0.000323586	1269	0.000621536	1269	0.000518704
												1270	0.00133	1270	0.00118	1270	0.000209765	1270	-0.000701997	1270	3.89741e-05	1270	0.00023852
												1271	0.00145	1271	0.000828512	1271	0.000472141	1271	5.16817e-05	1271	-9.10118e-05	1271	-7.45075e-06
												1272	0.00108	1272	0.00183	1272	0.000319815	1272	0.001	1272	-0.000711435	1272	0.000859939
												1273	0.00132	1273	0.000686049	1273	0.00043634	1273	0.000219753	1273	8.69683e-05	1273	7.48878e-05
												1274	0.00176	1274	0.00179	1274	0.000698926	1274	0.000420407	1274	3.4634e-05	1274	0.000362915
												1275	0.00184	1275	0.000535802	1275	0.000784296	1275	0.000432495	1275	7.38613e-05	1275	0.000172152
												1276	0.00147	1276	0.000485435	1276	0.000110703	1276	0.000212782	1276	0.000344561	1276	8.60038e-05
												1277	0.00122	1277	0.00107	1277	0.000318029	1277	0.00155	1277	-1.30701e-05	1277	0.000518233
												1278	0.00127	1278	0.000609522	1278	0.000430303	1278	-4.44295e-05	1278	-0.000170144	1278	0.000320221
												1279	0.00143	1279	0.000226763	1279	0.00024562	1279	0.00106	1279	0.000313705	1279	-1.88478e-05
												1280	0.00081917	1280	0.000118895	1280	0.000452943	1280	8.94451e-05	1280	0.000420115	1280	0.000297214
												1281	0.00181	1281	0.00054995	1281	0.000581897	1281	0.000656062	1281	0.000930901	1281	0.00042926
												1282	0.00141	1282	0.0019	1282	0.000372635	1282	-0.000207934	1282	3.9472e-05	1282	0.00038444
												1283	0.00162	1283	0.00129	1283	0.000686113	1283	0.000470882	1283	-0.000100881	1283	0.000745918
												1284	0.000916504	1284	0.00111	1284	0.000526938	1284	0.0016	1284	0.000483043	1284	0.000154887
												1285	0.00145	1285	0.00173	1285	0.000615324	1285	0.000253202	1285	0.000105243	1285	0.000587777
												1286	0.00145	1286	0.000558255	1286	0.000448204	1286	0.000814992	1286	-0.00067238	1286	-0.000253852
												1287	0.00156	1287	0.000358958	1287	0.000618295	1287	6.74908e-05	1287	8.78549e-05	1287	0.000121442
												1288	0.00145	1288	0.00103	1288	0.000661899	1288	0.000590814	1288	0.000405543	1288	-0.000522934
												1289	0.000769694	1289	0.00166	1289	0.000724371	1289	0.00101	1289	0.000105989	1289	0.000382776
												1290	0.00128	1290	2.28307e-05	1290	0.000380059	1290	0.00109	1290	0.00021156	1290	0.000566441
												1291	0.00103	1291	0.00065743	1291	0.000478272	1291	0.00169	1291	4.86412e-05	1291	0.000293162
												1292	0.00112	1292	0.00175	1292	0.000493258	1292	-0.000293492	1292	8.85201e-05	1292	0.000513746
												1293	0.00125	1293	0.00107	1293	0.000457824	1293	4.51138e-05	1293	0.000314533	1293	0.000438277
												1294	0.00153	1294	0.00127	1294	0.000443967	1294	0.00108	1294	-0.000204679	1294	0.000213736
												1295	0.00169	1295	0.00148	1295	0.000320833	1295	0.000281027	1295	0.000163939	1295	0.000307144
												1296	0.00143	1296	0.00172	1296	0.000730802	1296	0.000389744	1296	-0.000256424	1296	0.000485614
												1297	0.00115	1297	0.000853009	1297	0.000543354	1297	-0.000545145	1297	-0.000349969	1297	0.000156656
												1298	0.000894324	1298	0.00159	1298	0.000542852	1298	0.000489542	1298	0.000396758	1298	0.00021054
												1299	0.00148	1299	0.00136	1299	0.000534134	1299	0.000466414	1299	0.000307782	1299	0.00084544
												1300	0.00153	1300	0.00102	1300	0.000574496	1300	0.000259176	1300	0.000253383	1300	0.000376102
													--		--				--		--		--
													--		--				--		--		--
													--		--				--		--		--
													--		--				--		--		--
													--		--				--		--		--
													--		--				--		--		--
													--		--				--		--		--
													--		--				--		--		--
													--		--				--		--		--
													--		--				--		--		--
													--		--				--		--		--
													--		--				--		--		--
													--		--				--		--		--
													--		--				--		--		--
													--		--				--		--		--
													--		--				--		--		--
													--		--				--		--		--
													--		--				--		--		--
													--		--				--		--		--
													--		--				--		--		--
													--		--				--		--		--
													--		--				--		--		--
													--		--				--		--		--
													--		--				--		--		--
													--		--				--		--		--
													--		--				--		--		--
													--		--				--		--		--
													--		--				--		--		--
													--		--				--		--		--
													--		--				--		--		--
													--		--				--		--		--
													--		--				--		--		--
													--		--				--		--		--
													--		--				--		--		--
													--		--				--		--		--
													--		--				--		--		--
													--		--				--		--		--
													--		--				--		--		--
													--		--				--		--		--
													--		--				--		--		--
													--		--				--		--		--
													--		--				--		--		--
													--		--				--		--		--
													--		--				--		--		--
													--		--				--		--		--
													--		--				--		--		--
													--		--				--		--		--
													--		--				--		--		--
													--		--				--		--		--
													--		--				--		--		--
													--		--				--		--		--
													--		--				--		--		--
													--		--				--		--		--
													--		--				--		--		--
													--		--				--		--		--
													--		--				--		--		--
													--		--				--		--		--
													--		--				--		--		--
													--		--				--		--		--
													--		--				--		--		--
													--		--				--		--		--
													--		--				--		--		--
													--		--				--		--		--
													--		--				--		--		--
													--		--				--		--		--
													--		--				--		--		--
													--		--				--		--		--
													--		--				--		--		--
													--		--				--		--		--
													--		--				--		--		--
													--		--				--		--		--
													--		--				--		--		--
													--		--				--		--		--
													--		--				--		--		--
													--		--				--		--		--
													--		--				--		--		--
													--		--				--		--		--
													--		--				--		--		--
													--		--				--		--		--
													--		--				--		--		--
													--		--				--		--		--
													--		--				--		--		--
													--		--				--		--		--
													--		--				--		--		--
													--		--				--		--		--
													--		--				--		--		--
													--		--				--		--		--
													--		--				--		--		--
													--		--				--		--		--
													--		--				--		--		--
													--		--				--		--		--
													--		--				--		--		--
													--		--				--		--		--
													--		--				--		--		--
													--		--				--		--		--
													--		--				--		--		--
													--		--				--		--		--
													--		--				--		--		--
													--		--				--		--		--
													--		--				--		--		--
													--		--				--		--		--
													--		--				--		--		--
													--		--				--		--		--
													--		--				--		--		--
													--		--				--		--		--
													--		--				--		--		--
													--		--				--		--		--
													--		--				--		--		--
													--		--				--		--		--
													--		--				--		--		--
													--		--				--		--		--
													--		--				--		--		--
													--		--				--		--		--
													--		--				--		--		--
													--		--				--		--		--
													--		--				--		--		--
													--		--				--		--		--
													--		--				--		--		--
													--		--				--		--		--
													--		--				--		--		--
													--		--				--		--		--
													--		--				--		--		--
													--		--				--		--		--
													--		--				--		--		--
													--		--				--		--		--
													--		--				--		--		--
													--		--				--		--		--
													--		--				--		--		--
													--		--				--		--		--
													--		--				--		--		--
													--		--				--		--		--
													--		--				--		--		--
													--		--				--		--		--
													--		--				--		--		--
													--		--				--		--		--
													--		--				--		--		--
													--		--				--		--		--
													--		--				--		--		--
													--		--				--		--		--
													--		--				--		--		--
													--		--				--		--		--
													--		--				--		--		--
													--		--				--		--		--
													--		--				--		--		--
													--		--				--		--		--
													--		--				--		--		--
													--		--				--		--		--
													--		--				--		--		--
													--		--				--		--		--
													--		--				--		--		--
													--		--				--		--		--
													--		--				--		--		--
													--		--				--		--		--
													--		--				--		--		--
													--		--				--		--		--
													--		--				--		--		--
													--		--				--		--		--
													--		--				--		--		--
													--		--				--		--		--
													--		--				--		--		--
													--		--				--		--		--
													--		--				--		--		--
													--		--				--		--		--
													--		--				--		--		--
													--		--				--		--		--
													--		--				--		--		--
													--		--				--		--		--
													--		--				--		--		--
													--		--				--		--		--
													--		--				--		--		--
													--		--				--		--		--
													--		--				--		--		--
													--		--				--		--		--
													--		--				--		--		--
													--		--				--		--		--
													--		--				--		--		--
													--		--				--		--		--
													--		--				--		--		--
													--		--				--		--		--
													--		--				--		--		--
													--		--				--		--		--
													--		--				--		--		--
													--		--				--		--		--
													--		--				--		--		--
													--		--				--		--		--
													--		--				--		--		--
													--		--				--		--		--
													--		--				--		--		--
													--		--				--		--		--
													--		--				--		--		--
													--		--				--		--		--
													--		--				--		--		--
													--		--				--		--		--
													--		--				--		--		--
													--		--				--		--		--
													--		--				--		--		--
													--		--				--		--		--
													--		--				--		--		--
													--		--				--		--		--
													--		--				--		--		--
													--		--				--		--		--
													--		--				--		--		--
													--		--				--		--		--
													--		--				--		--		--
													--		--				--		--		--
													--		--				--		--		--
													--		--				--		--		--
													--		--				--		--		--
													--		--				--		--		--
													--		--				--		--		--
													--		--				--		--		--
													--		--				--		--		--
													--		--				--		--		--
													--		--				--		--		--
													--		--				--		--		--
													--		--				--		--		--
													--		--				--		--		--
													--		--				--		--		--
													--		--				--		--		--
													--		--				--		--		--
													--		--				--		--		--
													--		--				--		--		--
													--		--				--		--		--
													--		--				--		--		--
													--		--				--		--		--
													--		--				--		--		--
													--		--				--		--		--
													--		--				--		--		--
													--		--				--		--		--
													--		--				--		--		--
													--		--				--		--		--
													--		--				--		--		--
													--		--				--		--		--
													--		--				--		--		--
													--		--				--		--		--
													--		--				--		--		--
													--		--				--		--		--
													--		--				--		--		--
													--		--				--		--		--
													--		--				--		--		--
													--		--				--		--		--
													--		--				--		--		--

## Sheet: Fig. 1e
sky blue circle
InAs			InAs/InP			InAs/InP/ZnSe 1 MLs			InAs/InP/ZnSe 5 MLs			InAs/InP/ZnSe 10 MLs			InAs/InP/ZnSe 14 MLs			InAs/InP/ZnSe 15 MLs			InAs/InP/ZnSe/ZnS
size (nm)	FWHM (nm)	(yEr±）	size (nm)	FWHM (nm)	(yEr±）	size (nm)	FWHM (nm)	(yEr±）	size (nm)	FWHM (nm)	(yEr±）	size (nm)	FWHM (nm)	(yEr±）	size (nm)	FWHM (nm)	(yEr±）	size (nm)	FWHM (nm)	(yEr±）	size (nm)	FWHM (nm)	(yEr±）
2.56	121.825	2.83005	3.37	120.8	2.26421	4.07	121.8	5.8	6.39	133.1	3.17	9.96	135.5	2.19	12.21	128.36	3.41	13.336	125.06	4.64	13.9233	126.2	4.86
																									.
red ball
InAs			InAs/InP			InAs/InP/ZnSe 1 MLs			InAs/InP/ZnSe 5 MLs			InAs/InP/ZnSe 10 MLs			InAs/InP/ZnSe 14 MLs			InAs/InP/ZnSe 15 MLs			InAs/InP/ZnSe/ZnS
size (nm)	PLQY (%)	(yEr±）	size (nm)	PLQY (%)	(yEr±）	size (nm)	PLQY (%)	(yEr±）	size (nm)	PLQY (%)	(yEr±）	size (nm)	PLQY (%)	(yEr±）	size (nm)	PLQY (%)	(yEr±）	size (nm)	PLQY (%)	(yEr±）	size (nm)	PLQY (%)	(yEr±）
2.56	4.71	0.41012	3.37	4.23333	1.32791	4.07	82.48	5	6.39	100	7.28	9.96	96.1371	7.20692	12.21	94.7314	6.80681	13.336	77.9886	14.2019	13.9233	96.56	4.36373

## Sheet: Fig. 1f
time (ns)	PL intensity (arb. units)
-19.8975	-0.03616
-19.7754	-0.03842
-19.6533	-0.01356
-19.5312	-0.0113
-19.4092	-0.00339
-19.2871	-0.03503
-19.165	-0.00339
-19.043	-0.02825
-18.9209	0.00678
-18.7988	0
-18.6768	0.02712
-18.5547	0.0113
-18.4326	0.00791
-18.3105	0.04407
-18.1885	0.02486
-18.0664	0.01695
-17.9443	0.01921
-17.8223	0.00452
-17.7002	0.01582
-17.5781	0.01921
-17.4561	0.01808
-17.334	0.00791
-17.2119	0.01017
-17.0898	0.03051
-16.9678	0.02712
-16.8457	0.00113
-16.7236	0.02486
-16.6016	0.01582
-16.4795	0.01808
-16.3574	0.01808
-16.2354	0.03503
-16.1133	0.00226
-15.9912	0.02938
-15.8691	0.02147
-15.7471	0.00452
-15.625	0.02825
-15.5029	0.02034
-15.3809	0.00226
-15.2588	0.01921
-15.1367	0.01243
-15.0146	0.01582
-14.8926	0.01695
-14.7705	0.0113
-14.6484	0.00113
-14.5264	0.00113
-14.4043	-0.00113
-14.2822	0.03842
-14.1602	0.0452
-14.0381	0.01582
-13.916	0.02938
-13.7939	0.02486
-13.6719	0.01469
-13.5498	0.02147
-13.4277	0.01356
-13.3057	0.03051
-13.1836	0.01469
-13.0615	0.01921
-12.9395	0.01017
-12.8174	0.00339
-12.6953	0.02034
-12.5732	0.01243
-12.4512	0.00113
-12.3291	-0.0226
-12.207	0.03051
-12.085	0.03729
-11.9629	0.03842
-11.8408	0.0226
-11.7188	0.03164
-11.5967	0.00565
-11.4746	0.00113
-11.3525	0.01582
-11.2305	0.02825
-11.1084	-0.00226
-10.9863	0.00113
-10.8643	0.00226
-10.7422	0.02034
-10.6201	-0.00113
-10.498	0.01582
-10.376	0.01582
-10.2539	-0.00452
-10.1318	0.01469
-10.0098	0.03616
-9.88769	0.02938
-9.76562	0.03051
-9.64355	0.01243
-9.52148	0.01582
-9.39941	0.03503
-9.27734	0.01921
-9.15527	-0.00339
-9.0332	0.01582
-8.91113	0.01921
-8.78906	0
-8.66699	0.00791
-8.54492	0.01017
-8.42285	0.01017
-8.30078	0.02147
-8.17871	0.02938
-8.05664	0.0226
-7.93457	0.02712
-7.8125	0.0339
-7.69043	0.04859
-7.56836	0.06441
-7.44629	0.0791
-7.32422	0.15593
-7.20215	0.19435
-7.08008	0.27458
-6.95801	0.35932
-6.83594	0.39322
-6.71387	0.50621
-6.5918	0.56045
-6.46973	0.69944
-6.34766	0.76497
-6.22559	0.74576
-6.10351	0.81695
-5.98144	0.84068
-5.85937	0.74011
-5.7373	0.88475
-5.61523	0.85085
-5.49316	0.89153
-5.37109	0.77062
-5.24902	0.83955
-5.12695	0.87232
-5.00488	0.91073
-4.88281	0.89153
-4.76074	0.92429
-4.63867	0.84294
-4.5166	0.89718
-4.39453	0.88362
-4.27246	0.8113
-4.15039	0.8565
-4.02832	0.88362
-3.90625	0.85537
-3.78418	0.83729
-3.66211	0.8904
-3.54004	0.90621
-3.41797	0.88136
-3.2959	0.91525
-3.17383	0.84294
-3.05176	0.92881
-2.92969	0.89492
-2.80762	0.96497
-2.68555	0.91299
-2.56348	0.91412
-2.44141	0.88023
-2.31933	0.9096
-2.19726	0.89718
-2.07519	0.88701
-1.95312	0.87232
-1.83105	0.86102
-1.70898	0.9322
-1.58691	0.93672
-1.46484	0.92655
-1.34277	0.85989
-1.2207	0.8791
-1.09863	0.88814
-0.97656	0.94915
-0.85449	0.89718
-0.73242	0.91412
-0.61035	0.93672
-0.48828	0.88927
-0.36621	0.99096
-0.24414	0.94802
-0.12207	0.92542
1e-06	1
0.12207	0.91864
0.24414	0.92881
0.36621	0.90395
0.48828	0.93672
0.61035	0.9774
0.73242	0.93107
0.85449	0.96836
0.97656	0.9322
1.09863	0.87684
1.2207	0.94463
1.34277	0.96158
1.46484	0.89605
1.58692	0.97514
1.70899	0.89266
1.83106	0.92542
1.95313	0.89492
2.0752	0.86554
2.19727	0.88701
2.31934	0.90169
2.44141	0.94237
2.56348	0.90621
2.68555	0.88362
2.80762	0.88588
2.92969	0.92316
3.05176	0.86667
3.17383	0.87232
3.2959	0.86215
3.41797	0.89153
3.54004	0.91186
3.66211	0.85537
3.78418	0.90056
3.90625	0.88362
4.02832	0.94237
4.15039	0.93672
4.27246	0.87119
4.39453	0.83616
4.5166	0.88814
4.63867	0.85876
4.76074	0.86893
4.88281	0.92316
5.00488	0.80791
5.12695	0.82599
5.24902	0.84972
5.3711	0.8678
5.49317	0.90282
5.61524	0.81356
5.73731	0.87006
5.85938	0.95254
5.98145	0.88475
6.10352	0.81808
6.22559	0.90847
6.34766	0.86893
6.46973	0.88362
6.5918	0.83503
6.71387	0.90395
6.83594	0.8452
6.95801	0.91977
7.08008	0.87345
7.20215	0.87345
7.32422	0.85198
7.44629	0.90508
7.56836	0.85198
7.69043	0.8565
7.8125	0.8678
7.93457	0.86893
8.05664	0.83842
8.17871	0.8226
8.30078	0.88701
8.42285	0.8
8.54492	0.81808
8.66699	0.85537
8.78906	0.79209
8.91113	0.89831
9.0332	0.88927
9.15527	0.85763
9.27734	0.82147
9.39942	0.81243
9.52149	0.81695
9.64356	0.81582
9.76563	0.82147
9.8877	0.83164
10.0098	0.85989
10.1318	0.86328
10.2539	0.91299
10.376	0.83616
10.498	0.8904
10.6201	0.84746
10.7422	0.81695
10.8643	0.88588
10.9863	0.81356
11.1084	0.7887
11.2305	0.85989
11.3525	0.90169
11.4746	0.84746
11.5967	0.85311
11.7188	0.85876
11.8408	0.86102
11.9629	0.83503
12.085	0.8904
12.207	0.80565
12.3291	0.81695
12.4512	0.7887
12.5732	0.87571
12.6953	0.78531
12.8174	0.89266
12.9395	0.7661
13.0615	0.79435
13.1836	0.8226
13.3057	0.80791
13.4277	0.86102
13.5498	0.8339
13.6719	0.85424
13.794	0.80791
13.916	0.78644
14.0381	0.82599
14.1602	0.79661
14.2822	0.84633
14.4043	0.80113
14.5264	0.84746
14.6484	0.8226
14.7705	0.81356
14.8926	0.80565
15.0146	0.79887
15.1367	0.79887
15.2588	0.72994
15.3809	0.76836
15.5029	0.78757
15.625	0.76271
15.7471	0.77514
15.8691	0.78983
15.9912	0.78192
16.1133	0.82712
16.2354	0.81808
16.3574	0.81469
16.4795	0.84746
16.6016	0.72768
16.7236	0.78418
16.8457	0.75819
16.9678	0.79435
17.0898	0.75367
17.2119	0.79435
17.334	0.78531
17.4561	0.7887
17.5781	0.71412
17.7002	0.75593
17.8223	0.76271
17.9443	0.70508
18.0664	0.76949
18.1885	0.77175
18.3105	0.76497
18.4326	0.74124
18.5547	0.8226
18.6768	0.76384
18.7988	0.81243
18.9209	0.77853
19.043	0.80452
19.165	0.71525
19.2871	0.75367
19.4092	0.69718
19.5312	0.76723
19.6533	0.76158
19.7754	0.79209
19.8975	0.74124
20.0195	0.75706
20.1416	0.71412
20.2637	0.76949
20.3857	0.7548
20.5078	0.74689
20.6299	0.79661
20.752	0.70508
20.874	0.72203
20.9961	0.6904
21.1182	0.72768
21.2402	0.69944
21.3623	0.80226
21.4844	0.77175
21.6064	0.73333
21.7285	0.64972
21.8506	0.80452
21.9727	0.70056
22.0947	0.72994
22.2168	0.71638
22.3389	0.72429
22.4609	0.79887
22.583	0.71751
22.7051	0.72542
22.8271	0.75932
22.9492	0.70056
23.0713	0.69605
23.1934	0.72655
23.3154	0.74124
23.4375	0.77853
23.5596	0.69266
23.6816	0.72994
23.8037	0.74576
23.9258	0.74124
24.0479	0.76384
24.1699	0.68023
24.292	0.73898
24.4141	0.77175
24.5361	0.73559
24.6582	0.68023
24.7803	0.72768
24.9023	0.68475
25.0244	0.73672
25.1465	0.75254
25.2686	0.77175
25.3906	0.67458
25.5127	0.68927
25.6348	0.71525
25.7568	0.71073
25.8789	0.70395
26.001	0.74463
26.123	0.71299
26.2451	0.64859
26.3672	0.70734
26.4893	0.70621
26.6113	0.73107
26.7334	0.64407
26.8555	0.64407
26.9775	0.65311
27.0996	0.70621
27.2217	0.63051
27.3438	0.6
27.4658	0.6904
27.5879	0.68023
27.71	0.70734
27.832	0.70847
27.9541	0.66667
28.0762	0.67684
28.1982	0.7096
28.3203	0.75141
28.4424	0.66441
28.5645	0.66328
28.6865	0.65085
28.8086	0.6565
28.9307	0.64633
29.0527	0.73672
29.1748	0.64859
29.2969	0.67345
29.4189	0.65198
29.541	0.68701
29.6631	0.67571
29.7852	0.67232
29.9072	0.62373
30.0293	0.64972
30.1514	0.62147
30.2734	0.69266
30.3955	0.68475
30.5176	0.65424
30.6396	0.68362
30.7617	0.69831
30.8838	0.68475
31.0059	0.64068
31.1279	0.65989
31.25	0.67345
31.3721	0.68701
31.4941	0.73107
31.6162	0.61695
31.7383	0.70847
31.8604	0.66441
31.9824	0.67232
32.1045	0.68701
32.2266	0.62712
32.3486	0.66554
32.4707	0.59209
32.5928	0.67684
32.7148	0.66893
32.8369	0.67458
32.959	0.6
33.0811	0.64068
33.2031	0.66441
33.3252	0.65989
33.4473	0.63842
33.5693	0.63729
33.6914	0.61243
33.8135	0.66328
33.9355	0.64181
34.0576	0.60113
34.1797	0.59774
34.3018	0.62034
34.4238	0.69492
34.5459	0.69266
34.668	0.57175
34.79	0.60678
34.9121	0.59322
35.0342	0.66102
35.1562	0.62373
35.2783	0.63051
35.4004	0.62486
35.5225	0.64407
35.6445	0.6113
35.7666	0.60339
35.8887	0.6226
36.0107	0.6226
36.1328	0.62599
36.2549	0.61356
36.377	0.67684
36.499	0.61695
36.6211	0.59774
36.7432	0.59435
36.8652	0.56949
36.9873	0.65424
37.1094	0.63616
37.2315	0.6904
37.3535	0.66328
37.4756	0.58644
37.5977	0.5887
37.7197	0.57966
37.8418	0.59661
37.9639	0.5661
38.0859	0.62938
38.208	0.62373
38.3301	0.61356
38.4522	0.58079
38.5742	0.6
38.6963	0.59435
38.8184	0.58757
38.9404	0.54237
39.0625	0.60904
39.1846	0.58644
39.3066	0.59661
39.4287	0.54802
39.5508	0.58305
39.6728	0.5774
39.7949	0.55254
39.917	0.56271
40.0391	0.58531
40.1611	0.6452
40.2832	0.55706
40.4053	0.62712
40.5273	0.64068
40.6494	0.57853
40.7715	0.61582
40.8936	0.56723
41.0156	0.63503
41.1377	0.63051
41.2598	0.56045
41.3818	0.60904
41.5039	0.62712
41.626	0.59096
41.748	0.6
41.8701	0.56723
41.9922	0.62373
42.1143	0.55593
42.2363	0.58079
42.3584	0.56271
42.4805	0.63842
42.6025	0.60226
42.7246	0.60678
42.8467	0.59887
42.9688	0.55141
43.0908	0.60565
43.2129	0.57288
43.335	0.56723
43.457	0.5435
43.5791	0.55254
43.7012	0.57966
43.8232	0.54689
43.9453	0.54237
44.0674	0.51864
44.1895	0.57288
44.3115	0.56045
44.4336	0.54915
44.5557	0.59322
44.6777	0.54689
44.7998	0.52542
44.9219	0.57966
45.044	0.55706
45.166	0.52542
45.2881	0.59661
45.4102	0.5435
45.5322	0.53333
45.6543	0.57401
45.7764	0.57288
45.8984	0.54237
46.0205	0.5548
46.1426	0.59435
46.2647	0.51864
46.3867	0.5435
46.5088	0.54463
46.6309	0.56384
46.7529	0.53446
46.875	0.58305
46.9971	0.51638
47.1191	0.53559
47.2412	0.53672
47.3633	0.54802
47.4853	0.53446
47.6074	0.56271
47.7295	0.50282
47.8516	0.59774
47.9736	0.57062
48.0957	0.53446
48.2178	0.54915
48.3398	0.51864
48.4619	0.52203
48.584	0.55706
48.7061	0.52768
48.8281	0.53559
48.9502	0.50508
49.0723	0.54689
49.1943	0.50734
49.3164	0.54802
49.4385	0.54463
49.5605	0.5096
49.6826	0.49153
49.8047	0.57175
49.9268	0.5435
50.0488	0.50056
50.1709	0.53785
50.293	0.49605
50.415	0.55141
50.5371	0.52316
50.6592	0.48588
50.7812	0.51412
50.9033	0.52429
51.0254	0.53333
51.1475	0.50056
51.2695	0.5096
51.3916	0.48701
51.5137	0.57627
51.6357	0.51073
51.7578	0.46554
51.8799	0.49492
52.002	0.51186
52.124	0.47345
52.2461	0.51977
52.3682	0.56384
52.4902	0.51977
52.6123	0.51977
52.7344	0.47458
52.8565	0.49492
52.9785	0.52542
53.1006	0.53333
53.2227	0.50169
53.3447	0.49605
53.4668	0.52542
53.5889	0.54463
53.7109	0.5548
53.833	0.51073
53.9551	0.47119
54.0772	0.48814
54.1992	0.44068
54.3213	0.51073
54.4434	0.51525
54.5654	0.4904
54.6875	0.48814
54.8096	0.47571
54.9316	0.48588
55.0537	0.50169
55.1758	0.48701
55.2978	0.50282
55.4199	0.48475
55.542	0.46893
55.6641	0.42938
55.7861	0.53785
55.9082	0.52655
56.0303	0.48927
56.1523	0.50282
56.2744	0.48362
56.3965	0.48588
56.5186	0.48588
56.6406	0.48249
56.7627	0.46102
56.8848	0.45311
57.0068	0.50734
57.1289	0.47797
57.251	0.47797
57.373	0.49944
57.4951	0.46215
57.6172	0.44633
57.7393	0.50847
57.8613	0.50734
57.9834	0.48814
58.1055	0.44181
58.2275	0.49266
58.3496	0.45198
58.4717	0.46215
58.5938	0.48362
58.7158	0.46215
58.8379	0.47345
58.96	0.49492
59.082	0.43277
59.2041	0.4565
59.3262	0.4452
59.4482	0.47571
59.5703	0.45876
59.6924	0.48362
59.8145	0.49266
59.9365	0.44068
60.0586	0.4339
60.1807	0.42486
60.3027	0.47119
60.4248	0.43842
60.5469	0.44746
60.669	0.44746
60.791	0.50734
60.9131	0.41808
61.0352	0.45311
61.1572	0.49831
61.2793	0.44972
61.4014	0.47345
61.5234	0.4113
61.6455	0.4791
61.7676	0.43051
61.8897	0.43164
62.0117	0.44068
62.1338	0.48136
62.2559	0.47345
62.3779	0.45311
62.5	0.43616
62.6221	0.45537
62.7441	0.42938
62.8662	0.41582
62.9883	0.46893
63.1103	0.43616
63.2324	0.44181
63.3545	0.4
63.4766	0.40226
63.5986	0.43164
63.7207	0.45876
63.8428	0.39774
63.9648	0.41921
64.0869	0.46328
64.209	0.43616
64.3311	0.44633
64.4531	0.44294
64.5752	0.42147
64.6973	0.41356
64.8193	0.4339
64.9414	0.41695
65.0635	0.44972
65.1856	0.42034
65.3076	0.42147
65.4297	0.37401
65.5518	0.42938
65.6738	0.44181
65.7959	0.4452
65.918	0.42486
66.04	0.43729
66.1621	0.40678
66.2842	0.43616
66.4062	0.39548
66.5283	0.40452
66.6504	0.40791
66.7725	0.44746
66.8945	0.40791
67.0166	0.41582
67.1387	0.4
67.2607	0.40339
67.3828	0.3774
67.5049	0.41017
67.6269	0.42034
67.749	0.4113
67.8711	0.37514
67.9932	0.41921
68.1152	0.43277
68.2373	0.41017
68.3594	0.3548
68.4814	0.45424
68.6035	0.3661
68.7256	0.41582
68.8477	0.39096
68.9697	0.47571
69.0918	0.45311
69.2139	0.39322
69.3359	0.41695
69.458	0.39548
69.5801	0.39774
69.7022	0.36836
69.8242	0.37514
69.9463	0.44859
70.0684	0.43051
70.1904	0.39209
70.3125	0.41808
70.4346	0.4339
70.5566	0.40791
70.6787	0.40904
70.8008	0.41469
70.9228	0.40339
71.0449	0.41017
71.167	0.41243
71.2891	0.41921
71.4111	0.41469
71.5332	0.41356
71.6553	0.36836
71.7773	0.38644
71.8994	0.34463
72.0215	0.36949
72.1436	0.35593
72.2656	0.38983
72.3877	0.39209
72.5098	0.41017
72.6318	0.38079
72.7539	0.41921
72.876	0.40339
72.9981	0.4113
73.1201	0.3887
73.2422	0.39774
73.3643	0.38305
73.4863	0.38644
73.6084	0.42147
73.7305	0.36271
73.8525	0.39209
73.9746	0.35593
74.0967	0.38644
74.2188	0.38644
74.3408	0.40113
74.4629	0.39548
74.585	0.34011
74.707	0.36158
74.8291	0.35932
74.9512	0.40226
75.0732	0.41243
75.1953	0.38644
75.3174	0.34576
75.4394	0.35254
75.5615	0.39096
75.6836	0.36723
75.8057	0.39322
75.9277	0.39548
76.0498	0.41243
76.1719	0.38305
76.2939	0.39322
76.416	0.43729
76.5381	0.36045
76.6602	0.35932
76.7822	0.40565
76.9043	0.36271
77.0264	0.40113
77.1484	0.38418
77.2705	0.38305
77.3926	0.38418
77.5147	0.4
77.6367	0.37853
77.7588	0.36723
77.8809	0.32768
78.0029	0.3774
78.125	0.33107
78.2471	0.36384
78.3691	0.38757
78.4912	0.37853
78.6133	0.33898
78.7353	0.33333
78.8574	0.40226
78.9795	0.3548
79.1016	0.35706
79.2236	0.34124
79.3457	0.35593
79.4678	0.35254
79.5898	0.37401
79.7119	0.34802
79.834	0.34915
79.9561	0.35706
80.0781	0.3548
80.2002	0.35254
80.3223	0.36271
80.4443	0.3435
80.5664	0.33898
80.6885	0.32768
80.8105	0.32994
80.9326	0.32542
81.0547	0.34011
81.1768	0.37853
81.2988	0.32542
81.4209	0.35367
81.543	0.34576
81.665	0.34576
81.7871	0.36045
81.9092	0.35141
82.0312	0.34802
82.1533	0.32655
82.2754	0.3209
82.3975	0.36158
82.5195	0.34915
82.6416	0.32994
82.7637	0.34463
82.8857	0.34124
83.0078	0.35932
83.1299	0.37514
83.2519	0.36271
83.374	0.36271
83.4961	0.34011
83.6182	0.32768
83.7402	0.31864
83.8623	0.4
83.9844	0.32768
84.1064	0.3322
84.2285	0.32881
84.3505	0.35254
84.4727	0.33446
84.5947	0.37853
84.7168	0.32881
84.8389	0.33672
84.9609	0.29605
85.083	0.31412
85.2051	0.29605
85.3272	0.35706
85.4492	0.30621
85.5713	0.34011
85.6934	0.34237
85.8154	0.35254
85.9375	0.32203
86.0595	0.32881
86.1816	0.32429
86.3037	0.30395
86.4258	0.29379
86.5478	0.34802
86.6699	0.31525
86.792	0.35706
86.9141	0.31751
87.0361	0.36836
87.1582	0.36836
87.2803	0.34802
87.4023	0.31638
87.5244	0.34802
87.6465	0.3661
87.7685	0.31299
87.8906	0.32316
88.0127	0.30056
88.1348	0.32542
88.2568	0.31977
88.3789	0.29831
88.501	0.33785
88.6231	0.29718
88.7451	0.33559
88.8672	0.32542
88.9893	0.33672
89.1113	0.34011
89.2334	0.31751
89.3555	0.30847
89.4775	0.31638
89.5996	0.29605
89.7217	0.33785
89.8438	0.33559
89.9658	0.3209
90.0879	0.29492
90.21	0.31525
90.332	0.34124
90.4541	0.32429
90.5762	0.32542
90.6982	0.31864
90.8203	0.31412
90.9424	0.31638
91.0644	0.34124
91.1865	0.32655
91.3086	0.36384
91.4307	0.28588
91.5527	0.29605
91.6748	0.28814
91.7969	0.29605
91.9189	0.28136
92.041	0.33107
92.1631	0.28023
92.2852	0.27684
92.4072	0.30056
92.5293	0.30056
92.6514	0.2678
92.7734	0.3209
92.8955	0.29379
93.0175	0.31864
93.1397	0.29379
93.2617	0.28136
93.3838	0.32203
93.5059	0.33333
93.6279	0.30056
93.75	0.32203
93.8721	0.30734
93.9941	0.26893
94.1162	0.30282
94.2383	0.33333
94.3603	0.30282
94.4824	0.30395
94.6045	0.31186
94.7265	0.30621
94.8486	0.29718
94.9707	0.28249
95.0928	0.27684
95.2148	0.28701
95.3369	0.30508
95.459	0.2678
95.5811	0.26554
95.7031	0.29605
95.8252	0.29831
95.9473	0.30621
96.0693	0.32881
96.1914	0.26441
96.3135	0.27006
96.4355	0.29266
96.5576	0.2678
96.6797	0.27345
96.8018	0.30395
96.9238	0.26667
97.0459	0.33672
97.168	0.27797
97.29	0.27119
97.4121	0.29492
97.5342	0.30395
97.6562	0.29492
97.7783	0.31864
97.9004	0.29605
98.0225	0.2678
98.1445	0.28136
98.2666	0.26893
98.3887	0.28588
98.5107	0.27684
98.6328	0.31525
98.7549	0.2565
98.8769	0.30395
98.999	0.27345
99.1211	0.28814
99.2432	0.25763
99.3652	0.28249
99.4873	0.28023
99.6094	0.3322
99.7314	0.24972
99.8535	0.2565
99.9755	0.25085
100.098	0.27797
100.22	0.28814
100.342	0.30282
100.464	0.25424
100.586	0.29153
100.708	0.25311
100.83	0.27684
100.952	0.28362
101.074	0.27571
101.196	0.27119
101.318	0.26554
101.44	0.28475
101.563	0.29944
101.685	0.2678
101.807	0.29718
101.929	0.24181
102.051	0.25989
102.173	0.23277
102.295	0.25763
102.417	0.26667
102.539	0.30508
102.661	0.26667
102.783	0.26102
102.905	0.22712
103.027	0.26328
103.149	0.25085
103.271	0.27119
103.394	0.23955
103.516	0.28927
103.638	0.30056
103.76	0.27119
103.882	0.28814
104.004	0.29605
104.126	0.2904
104.248	0.27571
104.37	0.28588
104.492	0.25311
104.614	0.24181
104.736	0.26328
104.858	0.26215
104.98	0.27006
105.103	0.2678
105.225	0.23277
105.347	0.27232
105.469	0.26893
105.591	0.26328
105.713	0.25424
105.835	0.25763
105.957	0.28814
106.079	0.24294
106.201	0.28475
106.323	0.29379
106.445	0.28023
106.567	0.27345
106.689	0.25424
106.812	0.27006
106.934	0.23164
107.056	0.27119
107.178	0.25424
107.3	0.25876
107.422	0.26441
107.544	0.25198
107.666	0.26667
107.788	0.30056
107.91	0.28023
108.032	0.24746
108.154	0.27232
108.276	0.22938
108.398	0.25989
108.521	0.27345
108.643	0.26667
108.765	0.26215
108.887	0.23955
109.009	0.2226
109.131	0.23842
109.253	0.23503
109.375	0.28023
109.497	0.24859
109.619	0.30169
109.741	0.26554
109.863	0.2904
109.985	0.24407
110.107	0.26554
110.23	0.27345
110.352	0.23051
110.474	0.23616
110.596	0.26441
110.718	0.22147
110.84	0.24407
110.962	0.25311
111.084	0.22599
111.206	0.21582
111.328	0.25876
111.45	0.21469
111.572	0.2791
111.694	0.22373
111.816	0.23842
111.938	0.26102
112.061	0.21469
112.183	0.22825
112.305	0.28023
112.427	0.25537
112.549	0.2226
112.671	0.23503
112.793	0.22034
112.915	0.23164
113.037	0.2678
113.159	0.21469
113.281	0.24068
113.403	0.22373
113.525	0.28814
113.647	0.25085
113.77	0.19548
113.892	0.24407
114.014	0.24294
114.136	0.22373
114.258	0.23955
114.38	0.24181
114.502	0.25989
114.624	0.24633
114.746	0.25424
114.868	0.2452
114.99	0.23616
115.112	0.24181
115.234	0.24746
115.356	0.20791
115.479	0.21695
115.601	0.21921
115.723	0.23842
115.845	0.24746
115.967	0.20904
116.089	0.24407
116.211	0.24633
116.333	0.2452
116.455	0.22147
116.577	0.22712
116.699	0.22825
116.821	0.19887
116.943	0.2226
117.065	0.21582
117.188	0.20226
117.31	0.22147
117.432	0.24294
117.554	0.20791
117.676	0.24294
117.798	0.2452
117.92	0.25763
118.042	0.24859
118.164	0.20339
118.286	0.25876
118.408	0.22938
118.53	0.20678
118.652	0.23729
118.774	0.21469
118.896	0.2226
119.019	0.22034
119.141	0.19774
119.263	0.22034
119.385	0.21469
119.507	0.18531
119.629	0.21582
119.751	0.22147
119.873	0.2226
119.995	0.22373
120.117	0.22486
120.239	0.22486
120.361	0.22147
120.483	0.16949
120.605	0.25198
120.728	0.21695
120.85	0.25311
120.972	0.21356
121.094	0.19322
121.216	0.22147
121.338	0.23616
121.46	0.23164
121.582	0.24068
121.704	0.21017
121.826	0.19774
121.948	0.20678
122.07	0.22938
122.192	0.25311
122.314	0.16723
122.437	0.23051
122.559	0.1887
122.681	0.21017
122.803	0.1887
122.925	0.21469
123.047	0.20791
123.169	0.2339
123.291	0.22034
123.413	0.22486
123.535	0.2113
123.657	0.21695
123.779	0.22147
123.901	0.20452
124.023	0.17514
124.146	0.20339
124.268	0.24407
124.39	0.20452
124.512	0.2
124.634	0.21582
124.756	0.1774
124.878	0.17401
125	0.21582
125.122	0.21356
125.244	0.18644
125.366	0.22147
125.488	0.18983
125.61	0.17966
125.732	0.20791
125.855	0.24294
125.977	0.21017
126.099	0.20226
126.221	0.22599
126.343	0.20904
126.465	0.21582
126.587	0.22373
126.709	0.22373
126.831	0.23955
126.953	0.20113
127.075	0.18305
127.197	0.21469
127.319	0.21243
127.441	0.19209
127.563	0.19209
127.686	0.2
127.808	0.19887
127.93	0.20904
128.052	0.21808
128.174	0.17853
128.296	0.18531
128.418	0.23616
128.54	0.16949
128.662	0.20678
128.784	0.23051
128.906	0.19661
129.028	0.20904
129.15	0.16949
129.272	0.17627
129.395	0.20565
129.517	0.18192
129.639	0.21582
129.761	0.17627
129.883	0.21017
130.005	0.16949
130.127	0.17288
130.249	0.17062
130.371	0.21921
130.493	0.17401
130.615	0.17627
130.737	0.19322
130.859	0.17966
130.981	0.17853
131.104	0.18983
131.226	0.16836
131.348	0.21243
131.47	0.18757
131.592	0.18192
131.714	0.22712
131.836	0.19887
131.958	0.17062
132.08	0.18418
132.202	0.20791
132.324	0.19435
132.446	0.18305
132.568	0.16497
132.69	0.17288
132.813	0.2113
132.935	0.18757
133.057	0.15593
133.179	0.18983
133.301	0.16949
133.423	0.17175
133.545	0.20226
133.667	0.21017
133.789	0.15367
133.911	0.19435
134.033	0.17401
134.155	0.16384
134.277	0.20113
134.399	0.16158
134.521	0.18079
134.644	0.17401
134.766	0.16384
134.888	0.17175
135.01	0.21356
135.132	0.19209
135.254	0.19209
135.376	0.18531
135.498	0.15706
135.62	0.17514
135.742	0.20339
135.864	0.16271
135.986	0.14915
136.108	0.19548
136.23	0.17853
136.353	0.17627
136.475	0.23051
136.597	0.17175
136.719	0.15593
136.841	0.2
136.963	0.15819
137.085	0.18757
137.207	0.16158
137.329	0.17966
137.451	0.19435
137.573	0.19322
137.695	0.13559
137.817	0.14802
137.939	0.17288
138.062	0.18983
138.184	0.19661
138.306	0.14576
138.428	0.20452
138.55	0.14124
138.672	0.14689
138.794	0.19322
138.916	0.20452
139.038	0.1661
139.16	0.18305
139.282	0.1774
139.404	0.14576
139.526	0.1548
139.648	0.18079
139.771	0.1887
139.893	0.18305
140.015	0.16836
140.137	0.16045
140.259	0.13333
140.381	0.20226
140.503	0.15932
140.625	0.1661
140.747	0.19661
140.869	0.15819
140.991	0.16045
141.113	0.17175
141.235	0.18192
141.357	0.18305
141.48	0.18192
141.602	0.17853
141.724	0.19774
141.846	0.20791
141.968	0.15593
142.09	0.15593
142.212	0.15819
142.334	0.20678
142.456	0.14237
142.578	0.16497
142.7	0.16045
142.822	0.13559
142.944	0.14802
143.066	0.15706
143.188	0.1435
143.311	0.17175
143.433	0.14802
143.555	0.15706
143.677	0.1661
143.799	0.17966
143.921	0.17175
144.043	0.14689
144.165	0.16949
144.287	0.1435
144.409	0.19322
144.531	0.18192
144.653	0.16836
144.775	0.1548
144.897	0.16045
145.02	0.17966
145.142	0.15141
145.264	0.17401
145.386	0.15028
145.508	0.18079
145.63	0.17966
145.752	0.14463
145.874	0.16271
145.996	0.1548
146.118	0.15932
146.24	0.16045
146.362	0.18531
146.484	0.17401
146.606	0.14237
146.729	0.18531
146.851	0.20452
146.973	0.17062
147.095	0.15367
147.217	0.16271
147.339	0.1548
147.461	0.17853
147.583	0.13672
147.705	0.12994
147.827	0.1435
147.949	0.16271
148.071	0.17401
148.193	0.16384
148.315	0.1548
148.438	0.14124
148.56	0.15028
148.682	0.16836
148.804	0.15932
148.926	0.18079
149.048	0.14011
149.17	0.14011
149.292	0.16045
149.414	0.15819
149.536	0.17853
149.658	0.13446
149.78	0.16158
149.902	0.15706
150.024	0.14802
150.146	0.1774
150.269	0.15367
150.391	0.16271
150.513	0.1322
150.635	0.16723
150.757	0.18192
150.879	0.17288
151.001	0.13107
151.123	0.15141
151.245	0.15706
151.367	0.18757
151.489	0.16045
151.611	0.1774
151.733	0.17401
151.855	0.15819
151.978	0.16723
152.1	0.14463
152.222	0.12542
152.344	0.13333
152.466	0.15706
152.588	0.11186
152.71	0.16384
152.832	0.16045
152.954	0.13559
153.076	0.14237
153.198	0.16384
153.32	0.16384
153.442	0.17062
153.564	0.15141
153.687	0.15706
153.809	0.16045
153.931	0.16497
154.053	0.1774
154.175	0.15028
154.297	0.13898
154.419	0.18418
154.541	0.14237
154.663	0.14011
154.785	0.15028
154.907	0.15028
155.029	0.15141
155.151	0.14689
155.273	0.14576
155.396	0.13333
155.518	0.1209
155.64	0.13898
155.762	0.13785
155.884	0.15819
156.006	0.1661
156.128	0.15706
156.25	0.14576
156.372	0.16723
156.494	0.15254
156.616	0.15819
156.738	0.11977
156.86	0.17288
156.982	0.15367
157.105	0.12655
157.227	0.16158
157.349	0.14463
157.471	0.15593
157.593	0.1435
157.715	0.10734
157.837	0.12429
157.959	0.12881
158.081	0.15819
158.203	0.18305
158.325	0.17514
158.447	0.13672
158.569	0.14689
158.691	0.1096
158.813	0.14915
158.936	0.12429
159.058	0.12881
159.18	0.1887
159.302	0.13333
159.424	0.1548
159.546	0.1322
159.668	0.14802
159.79	0.12655
159.912	0.11864
160.034	0.1548
160.156	0.13898
160.278	0.14915
160.4	0.17175
160.522	0.14576
160.645	0.10508
160.767	0.1209
160.889	0.14576
161.011	0.13446
161.133	0.15932
161.255	0.11186
161.377	0.11751
161.499	0.14689
161.621	0.14463
161.743	0.12881
161.865	0.13672
161.987	0.15028
162.109	0.12316
162.231	0.13446
162.354	0.12768
162.476	0.17401
162.598	0.13898
162.72	0.13107
162.842	0.1209
162.964	0.11864
163.086	0.12203
163.208	0.12429
163.33	0.10847
163.452	0.12768
163.574	0.10621
163.696	0.13898
163.818	0.15141
163.94	0.10395
164.063	0.14124
164.185	0.15254
164.307	0.11412
164.429	0.09379
164.551	0.1209
164.673	0.1322
164.795	0.10056
164.917	0.12429
165.039	0.13333
165.161	0.14915
165.283	0.11751
165.405	0.11186
165.527	0.12316
165.649	0.11977
165.771	0.14124
165.894	0.15593
166.016	0.11412
166.138	0.12994
166.26	0.12994
166.382	0.11977
166.504	0.1209
166.626	0.1322
166.748	0.09944
166.87	0.1209
166.992	0.11638
167.114	0.14802
167.236	0.12994
167.358	0.10282
167.48	0.10847
167.603	0.12429
167.725	0.15819
167.847	0.12768
167.969	0.11977
168.091	0.14011
168.213	0.12994
168.335	0.14576
168.457	0.1322
168.579	0.11412
168.701	0.10282
168.823	0.13898
168.945	0.13672
169.067	0.1096
169.189	0.11299
169.312	0.08927
169.434	0.11864
169.556	0.14237
169.678	0.11638
169.8	0.13559
169.922	0.11977
170.044	0.13898
170.166	0.12203
170.288	0.12994
170.41	0.12203
170.532	0.10847
170.654	0.12203
170.776	0.11073
170.898	0.10734
171.021	0.15819
171.143	0.13898
171.265	0.16271
171.387	0.14802
171.509	0.11299
171.631	0.1209
171.753	0.10395
171.875	0.13785
171.997	0.11751
172.119	0.09492
172.241	0.10621
172.363	0.11977
172.485	0.11186
172.607	0.13446
172.73	0.09266
172.852	0.11186
172.974	0.11638
173.096	0.11186
173.218	0.14576
173.34	0.11525
173.462	0.1322
173.584	0.12203
173.706	0.1096
173.828	0.12994
173.95	0.11751
174.072	0.09492
174.194	0.12881
174.316	0.12768
174.438	0.09379
174.561	0.11638
174.683	0.16836
174.805	0.10056
174.927	0.12881
175.049	0.10621
175.171	0.14011
175.293	0.12203
175.415	0.10056
175.537	0.14124
175.659	0.08136
175.781	0.13333
175.903	0.10169
176.025	0.11299
176.147	0.10847
176.27	0.11073
176.392	0.12881
176.514	0.11977
176.636	0.14011
176.758	0.11864
176.88	0.11977
177.002	0.10621
177.124	0.11299
177.246	0.12994
177.368	0.11299
177.49	0.13107
177.612	0.1096
177.734	0.10734
177.856	0.1322
177.979	0.11638
178.101	0.08136
178.223	0.11073
178.345	0.12203
178.467	0.12316
178.589	0.11073
178.711	0.13898
178.833	0.11186
178.955	0.12316
179.077	0.09266
179.199	0.10169
179.321	0.11412
179.443	0.10621
179.565	0.11977
179.688	0.12768
179.81	0.10395
179.932	0.09153
180.054	0.10169
180.176	0.12542
180.298	0.12994
180.42	0.11412
180.542	0.11186
180.664	0.12655
180.786	0.10169
180.908	0.12542
181.03	0.11412
181.152	0.12655
181.274	0.11638
181.396	0.1435
181.519	0.11299
181.641	0.1096
181.763	0.09492
181.885	0.12768
182.007	0.11299
182.129	0.09605
182.251	0.10734
182.373	0.10621
182.495	0.11299
182.617	0.09718
182.739	0.11412
182.861	0.1209
182.983	0.12655
183.105	0.0904
183.228	0.07232
183.35	0.10056
183.472	0.12542
183.594	0.10395
183.716	0.10734
183.838	0.11638
183.96	0.10621
184.082	0.08362
184.204	0.11638
184.326	0.13559
184.448	0.09831
184.57	0.11525
184.692	0.11525
184.814	0.11186
184.937	0.10056
185.059	0.1096
185.181	0.09266
185.303	0.09605
185.425	0.13672
185.547	0.09944
185.669	0.09379
185.791	0.12316
185.913	0.07458
186.035	0.11073
186.157	0.1096
186.279	0.09605
186.401	0.1096
186.523	0.12203
186.646	0.10056
186.768	0.11977
186.89	0.10621
187.012	0.09379
187.134	0.10734
187.256	0.10169
187.378	0.14011
187.5	0.09492
187.622	0.10734
187.744	0.09266
187.866	0.10169
187.988	0.09944
188.11	0.08249
188.232	0.09379
188.355	0.08701
188.477	0.08136
188.599	0.0791
188.721	0.11412
188.843	0.09266
188.965	0.12542
189.087	0.11977
189.209	0.09492
189.331	0.10056
189.453	0.10282
189.575	0.09718
189.697	0.09718
189.819	0.09379
189.941	0.08927
190.063	0.09605
190.186	0.08249
190.308	0.09831
190.43	0.06893
190.552	0.10395
190.674	0.08249
190.796	0.08588
190.918	0.08588
191.04	0.10621
191.162	0.10734
191.284	0.09944
191.406	0.10734
191.528	0.11864
191.65	0.08701
191.772	0.07119
191.895	0.08927
192.017	0.12203
192.139	0.09605
192.261	0.10621
192.383	0.10169
192.505	0.0904
192.627	0.08249
192.749	0.09718
192.871	0.13898
192.993	0.07006
193.115	0.07797
193.237	0.09153
193.359	0.09492
193.481	0.07006
193.604	0.10056
193.726	0.09718
193.848	0.12316
193.97	0.09944
194.092	0.09379
194.214	0.11864
194.336	0.10734
194.458	0.0791
194.58	0.12203
194.702	0.11412
194.824	0.08701
194.946	0.09492
195.068	0.09831
195.19	0.09266
195.313	0.09944
195.435	0.05989
195.557	0.10734
195.679	0.10508
195.801	0.10056
195.923	0.10282
196.045	0.0904
196.167	0.08023
196.289	0.07684
196.411	0.10169
196.533	0.10734
196.655	0.09831
196.777	0.12203
196.899	0.05085
197.021	0.10169
197.144	0.09831
197.266	0.10508
197.388	0.08701
197.51	0.10282
197.632	0.08814
197.754	0.10847
197.876	0.08814
197.998	0.08362
198.12	0.08588
198.242	0.10734
198.364	0.0904
198.486	0.07345
198.608	0.09492
198.73	0.10395
198.853	0.08814
198.975	0.05537
199.097	0.09379
199.219	0.09944
199.341	0.10282
199.463	0.07119
199.585	0.08588
199.707	0.12316
199.829	0.10169
199.951	0.1096
200.073	0.09718
200.195	0.07232
200.317	0.10282
200.439	0.08023
200.562	0.10847
200.684	0.0904
200.806	0.07797
200.928	0.08136
201.05	0.09266
201.172	0.08701
201.294	0.08023
201.416	0.08927
201.538	0.10508
201.66	0.0904
201.782	0.07345
201.904	0.10847
202.026	0.0791
202.148	0.12768
202.271	0.09605
202.393	0.0904
202.515	0.05424
202.637	0.08701
202.759	0.10734
202.881	0.08588
203.003	0.0791
203.125	0.09944
203.247	0.07797
203.369	0.10395
203.491	0.09492
203.613	0.07006
203.735	0.08701
203.857	0.0791
203.98	0.09718
204.102	0.09831
204.224	0.08362
204.346	0.10734
204.468	0.08136
204.59	0.08814
204.712	0.07232
204.834	0.11525
204.956	0.08023
205.078	0.10734
205.2	0.09266
205.322	0.10395
205.444	0.09831
205.566	0.09605
205.688	0.09379
205.811	0.05424
205.933	0.11412
206.055	0.10169
206.177	0.06215
206.299	0.05763
206.421	0.08927
206.543	0.08588
206.665	0.09605
206.787	0.0791
206.909	0.08136
207.031	0.08362
207.153	0.09831
207.275	0.08701
207.397	0.08249
207.52	0.07797
207.642	0.07797
207.764	0.07797
207.886	0.06893
208.008	0.06893
208.13	0.07232
208.252	0.10282
208.374	0.0678
208.496	0.07571
208.618	0.09266
208.74	0.08475
208.862	0.11525
208.984	0.08588
209.106	0.10282
209.229	0.09153
209.351	0.06667
209.473	0.08814
209.595	0.06893
209.717	0.08588
209.839	0.09944
209.961	0.06667
210.083	0.07006
210.205	0.08362
210.327	0.10169
210.449	0.10508
210.571	0.07797
210.693	0.07232
210.815	0.06328
210.938	0.09379
211.06	0.09266
211.182	0.0791
211.304	0.06441
211.426	0.07571
211.548	0.08136
211.67	0.05989
211.792	0.10621
211.914	0.09718
212.036	0.11412
212.158	0.07006
212.28	0.08136
212.402	0.07232
212.524	0.06441
212.646	0.07797
212.769	0.07571
212.891	0.08475
213.013	0.07119
213.135	0.11299
213.257	0.09153
213.379	0.05989
213.501	0.07345
213.623	0.06893
213.745	0.11977
213.867	0.07684
213.989	0.09379
214.111	0.09153
214.233	0.06215
214.355	0.05311
214.478	0.09831
214.6	0.06441
214.722	0.05198
214.844	0.07232
214.966	0.07119
215.088	0.08701
215.21	0.05763
215.332	0.09831
215.454	0.05311
215.576	0.08475
215.698	0.04633
215.82	0.06893
215.942	0.09831
216.064	0.06554
216.187	0.07006
216.309	0.08927
216.431	0.06441
216.553	0.04181
216.675	0.08136
216.797	0.10169
216.919	0.10395
217.041	0.06893
217.163	0.08588
217.285	0.07571
217.407	0.07797
217.529	0.0791
217.651	0.07684
217.773	0.07006
217.896	0.05537
218.018	0.09492
218.14	0.06328
218.262	0.09266
218.384	0.04068
218.506	0.09718
218.628	0.0452
218.75	0.07571
218.872	0.05424
218.994	0.08023
219.116	0.09944
219.238	0.06328
219.36	0.06215
219.482	0.05537
219.605	0.0678
219.727	0.09718
219.849	0.05989
219.971	0.0904
220.093	0.04859
220.215	0.05763
220.337	0.07232
220.459	0.08588
220.581	0.08701
220.703	0.09379
220.825	0.07458
220.947	0.05989
221.069	0.07119
221.191	0.06441
221.313	0.08136
221.436	0.0678
221.558	0.07006
221.68	0.09153
221.802	0.08927
221.924	0.08927
222.046	0.06554
222.168	0.09718
222.29	0.08475
222.412	0.0678
222.534	0.08136
222.656	0.07345
222.778	0.03051
222.9	0.10621
223.022	0.07797
223.145	0.06441
223.267	0.07797
223.389	0.06667
223.511	0.06893
223.633	0.07345
223.755	0.06667
223.877	0.0791
223.999	0.0904
[truncated: 2,097 more rows]

## Sheet: Fig. 2f-g
Fig. 2f
w/o F
	red		sky blue		yellow
	{100} facet		{111} facet		{110} facet
Ratio (Ligand/surface Zn)	Interfacial energy (meV Å-2)	Ratio (Ligand/surface Zn)	Interfacial energy (meV Å-2)	Ratio (Ligand/surface Zn)	Interfacial energy (meV Å-2)
0	55.7055	0	52.3657	0	22.0451
0.125	50.2246	0.125	47.0532	0.25	21.3229
0.25	46.6685	0.25	38.5007	0.5	20.8123
0.375	41.411	0.375	34.3272	0.75	20.0672
0.5	37.9566	0.5	26.2619	1	19.445
0.625	31.6153	0.625	17.5173	1.25	24.6853
0.75	25.2532	0.75	20.3613
0.875	20.8063	0.875	29.9434
1	18.167	1	36.9465
1.125	25.105
1.25	36.4
Fig. 2g
one F (HF) substitution
	red		sky blue		yellow
	{100} facet		{111} facet		{110} facet
Ratio (Ligand/surface Zn)	Interfacial energy (meV Å-2)	Ratio (Ligand/surface Zn)	Interfacial energy (meV Å-2)	Ratio (Ligand/surface Zn)	Interfacial energy (meV Å-2)
0	50.3755	0	46.6433	0	21.1075
0.125	43.496	0.125	38.9782	0.25	20.2697
0.25	40.1718	0.25	34.1377	0.5	18.9542
0.375	35.936	0.375	25.9997	0.75	18.2386
0.5	33.3858	0.5	13.874	1	19.2686
0.625	27.3543	0.625	16.1566
0.75	22.9908	0.75	27.4403
0.875	15.8359	0.875	37.7118
1	20.538
1.125	22.8254

## Sheet: Fig.2h
	red	sky blue	yellow
	Zn(Ac)2	HF	ZnSe
{110} facet	0.13593	0.44389	-0.37357
	Acetate	F	Se
{100} facet	0.45398	0.81409	1.5244
	Acetate	F	Se
{111} facet	1.16988	1.68015	1.24568

## Sheet: Fig. 3d
	red	sky blue
	TFB	TFB:CBPV
Wavelength (nm)	EL intensity (arb. Units)	EL intensity (arb. Units)
352.54	0	1.1
352.96	0	1.1
353.37	0	1.10315
353.79	0.0028	1.10202
354.21	0.00379	1.10259
354.63	0.0049	1.10349
355.04	0.00588	1.1036
355.46	0.00645	1.10394
355.88	0.00686	1.10495
356.29	0.00701	1.10551
356.71	0.00686	1.1054
357.13	0.00673	1.1054
357.54	0.00645	1.10517
357.96	0.00673	1.1054
358.38	0.00686	1.10529
358.79	0.00743	1.10506
359.21	0.00715	1.10484
359.63	0.00729	1.10517
360.04	0.00757	1.10529
360.46	0.00813	1.10517
360.87	0.00841	1.10484
361.29	0.00841	1.10472
361.71	0.00785	1.10472
362.12	0.00841	1.10484
362.54	0.00897	1.1045
362.96	0.00939	1.10439
363.37	0.00939	1.10461
363.79	0.00911	1.10484
364.2	0.00911	1.10517
364.62	0.00925	1.10484
365.03	0.00897	1.10461
365.45	0.00911	1.10495
365.87	0.00911	1.10517
366.28	0.00925	1.10517
366.7	0.00939	1.1054
367.11	0.00981	1.10506
367.53	0.01009	1.10517
367.94	0.01009	1.10506
368.36	0.00939	1.10495
368.77	0.00925	1.10484
369.19	0.00869	1.10484
369.6	0.00869	1.10495
370.02	0.00855	1.10529
370.43	0.00855	1.1054
370.85	0.00869	1.10574
371.26	0.00869	1.10551
371.68	0.00827	1.10563
372.09	0.00813	1.10608
372.51	0.00771	1.10585
372.92	0.00771	1.1054
373.34	0.00799	1.10574
373.75	0.00841	1.10585
374.17	0.00939	1.10642
374.58	0.00995	1.10698
375	0.01051	1.10653
375.41	0.01079	1.10642
375.82	0.01051	1.10664
376.24	0.01009	1.10642
376.65	0.00981	1.10596
377.07	0.00883	1.10563
377.48	0.00855	1.10529
377.89	0.00869	1.1054
378.31	0.00841	1.10585
378.72	0.00827	1.10642
379.14	0.00799	1.10698
379.55	0.00715	1.10731
379.96	0.00673	1.10742
380.38	0.00645	1.10765
380.79	0.00561	1.10742
381.21	0.00532	1.10709
381.62	0.00561	1.10675
382.03	0.00575	1.10642
382.45	0.00603	1.10619
382.86	0.00645	1.1063
383.27	0.00617	1.10585
383.69	0.00673	1.10619
384.1	0.00729	1.10619
384.51	0.00686	1.10585
384.93	0.00729	1.1054
385.34	0.00771	1.10517
385.75	0.00785	1.10495
386.16	0.00799	1.10495
386.58	0.00771	1.10461
386.99	0.00757	1.10484
387.4	0.00785	1.10517
387.82	0.00785	1.10574
388.23	0.00785	1.10619
388.64	0.00757	1.10642
389.05	0.00813	1.10653
389.47	0.00869	1.10675
389.88	0.00939	1.10653
390.29	0.00953	1.1063
390.7	0.00911	1.10574
391.12	0.00855	1.10551
391.53	0.00813	1.10517
391.94	0.00715	1.10506
392.35	0.00631	1.10472
392.77	0.00575	1.10472
393.18	0.00561	1.10461
393.59	0.00575	1.10461
394	0.00617	1.10461
394.41	0.00715	1.10484
394.83	0.00813	1.10472
395.24	0.00967	1.10517
395.65	0.00995	1.10517
396.06	0.01051	1.1054
396.47	0.01038	1.10574
396.88	0.01009	1.10596
397.3	0.00939	1.10585
397.71	0.00939	1.10608
398.12	0.00827	1.10608
398.53	0.00799	1.10619
398.94	0.00743	1.10596
399.35	0.00743	1.10574
399.76	0.00771	1.10574
400.18	0.00813	1.10585
400.59	0.00757	1.10563
401	0.00715	1.10517
401.41	0.00715	1.10529
401.82	0.00757	1.10529
402.23	0.00785	1.10574
402.64	0.00771	1.10596
403.05	0.00827	1.1063
403.46	0.00911	1.10653
403.87	0.00939	1.10698
404.28	0.00883	1.10664
404.7	0.00869	1.10664
405.11	0.00883	1.10608
405.52	0.00911	1.10574
405.93	0.00897	1.10506
406.34	0.00883	1.1054
406.75	0.00869	1.10529
407.16	0.00939	1.10551
407.57	0.00939	1.10574
407.98	0.00925	1.10596
408.39	0.00883	1.10585
408.8	0.00799	1.10619
409.21	0.00757	1.10596
409.62	0.00757	1.10585
410.03	0.00743	1.10551
410.44	0.00701	1.10551
410.85	0.00686	1.10529
411.26	0.00701	1.10517
411.67	0.00729	1.10484
412.08	0.00757	1.10472
412.49	0.00771	1.10495
412.9	0.00715	1.10506
413.31	0.00743	1.10495
413.72	0.00785	1.10517
414.13	0.00799	1.1054
414.53	0.00813	1.10574
414.94	0.00771	1.10563
415.35	0.00785	1.1054
415.76	0.00869	1.1054
416.17	0.00869	1.10529
416.58	0.00841	1.10551
416.99	0.00827	1.10563
417.4	0.00813	1.10585
417.81	0.00869	1.10619
418.22	0.00855	1.10653
418.62	0.00813	1.10698
419.03	0.00757	1.10742
419.44	0.00897	1.10799
419.85	0.00981	1.10844
420.26	0.00995	1.1081
420.67	0.00925	1.10799
421.08	0.00953	1.10787
421.49	0.00967	1.10787
421.89	0.01038	1.10776
422.3	0.00869	1.1072
422.71	0.00827	1.10687
423.12	0.00869	1.10742
423.53	0.00911	1.10753
423.93	0.00897	1.10776
424.34	0.00925	1.10799
424.75	0.00967	1.10821
425.16	0.01038	1.10844
425.57	0.01051	1.10855
425.97	0.01038	1.10832
426.38	0.01149	1.10832
426.79	0.01261	1.10832
427.2	0.01373	1.10765
427.61	0.01373	1.10787
428.01	0.01359	1.10765
428.42	0.0143	1.10698
428.83	0.01499	1.1063
429.24	0.01471	1.10619
429.64	0.01471	1.10642
430.05	0.01444	1.10675
430.46	0.01457	1.10664
430.86	0.01513	1.10664
431.27	0.01528	1.10675
431.68	0.01513	1.10731
432.09	0.01513	1.1072
432.49	0.01555	1.10653
432.9	0.01611	1.10675
433.31	0.01709	1.10653
433.71	0.01822	1.10608
434.12	0.01905	1.10619
434.53	0.02018	1.10596
434.93	0.02242	1.10608
435.34	0.02312	1.10608
435.75	0.02382	1.10563
436.15	0.02466	1.1054
436.56	0.0248	1.10596
436.97	0.02536	1.10675
437.37	0.02648	1.1072
437.78	0.0255	1.10731
438.18	0.02578	1.10776
438.59	0.0255	1.10799
439	0.0262	1.1081
439.4	0.02732	1.10799
439.81	0.02774	1.10742
440.22	0.02761	1.1072
440.62	0.0283	1.10675
441.03	0.02915	1.10608
441.43	0.03026	1.10585
441.84	0.03013	1.10596
442.24	0.02984	1.10608
442.65	0.02984	1.10619
443.06	0.02999	1.10619
443.46	0.0304	1.10653
443.87	0.03068	1.10698
444.27	0.03055	1.10731
444.68	0.03082	1.10742
445.08	0.03055	1.1072
445.49	0.0304	1.1072
445.89	0.03068	1.10698
446.3	0.02984	1.10675
446.7	0.02984	1.1072
447.11	0.02999	1.1072
447.51	0.02942	1.10687
447.92	0.0297	1.10675
448.32	0.02984	1.1063
448.73	0.0297	1.10619
449.13	0.03082	1.10619
449.54	0.03026	1.10551
449.94	0.0304	1.10506
450.35	0.03082	1.10517
450.75	0.03055	1.10517
451.16	0.03068	1.10596
451.56	0.0304	1.10619
451.96	0.03013	1.10664
452.37	0.02928	1.10709
452.77	0.02859	1.10753
453.18	0.02816	1.10799
453.58	0.02746	1.10844
453.99	0.02705	1.10799
454.39	0.02676	1.10787
454.79	0.0255	1.10776
455.2	0.02564	1.10753
455.6	0.02536	1.1072
456.01	0.02452	1.1063
456.41	0.0248	1.10585
456.81	0.0241	1.10596
457.22	0.02382	1.1063
457.62	0.02438	1.10608
458.02	0.0248	1.10608
458.43	0.0255	1.10675
458.83	0.02592	1.10787
459.23	0.02634	1.10832
459.64	0.0269	1.10844
460.04	0.02676	1.10866
460.44	0.02578	1.10911
460.85	0.02522	1.10979
461.25	0.02396	1.10979
461.65	0.02298	1.10911
462.06	0.022	1.10866
462.46	0.02157	1.10855
462.86	0.02116	1.10855
463.27	0.02186	1.10844
463.67	0.022	1.10799
464.07	0.02242	1.10742
464.47	0.02312	1.10765
464.88	0.0241	1.1081
465.28	0.02382	1.10799
465.68	0.02368	1.10776
466.08	0.0227	1.10765
466.49	0.02186	1.10765
466.89	0.02046	1.10776
467.29	0.02074	1.10799
467.69	0.02018	1.10821
468.1	0.01976	1.10866
468.5	0.0199	1.109
468.9	0.02018	1.10911
469.3	0.02088	1.10945
469.7	0.02144	1.10979
470.11	0.02088	1.10934
470.51	0.02003	1.10889
470.91	0.0199	1.10855
471.31	0.01961	1.10832
471.71	0.01948	1.10799
472.12	0.01905	1.10765
472.52	0.0192	1.10742
472.92	0.01836	1.10765
473.32	0.01807	1.10799
473.72	0.0185	1.10832
474.12	0.01836	1.10787
474.52	0.01822	1.10787
474.93	0.01751	1.10753
475.33	0.01738	1.10709
475.73	0.01738	1.10687
476.13	0.01765	1.10664
476.53	0.01765	1.10664
476.93	0.01751	1.10698
477.33	0.01794	1.10731
477.73	0.0185	1.10731
478.13	0.01836	1.10753
478.53	0.01892	1.10765
478.94	0.01892	1.10765
479.34	0.0185	1.10742
479.74	0.01892	1.1072
480.14	0.01822	1.10709
480.54	0.01724	1.10753
480.94	0.0164	1.10799
481.34	0.01513	1.1081
481.74	0.01457	1.10844
482.14	0.01401	1.10855
482.54	0.01332	1.109
482.94	0.01373	1.10889
483.34	0.01401	1.10844
483.74	0.01471	1.10742
484.14	0.01555	1.10742
484.54	0.01584	1.10687
484.94	0.01597	1.10675
485.34	0.01597	1.1063
485.74	0.01555	1.10574
486.14	0.01584	1.10563
486.54	0.01555	1.10608
486.94	0.01555	1.10596
487.34	0.01569	1.10608
487.74	0.01584	1.1063
488.14	0.01584	1.10653
488.54	0.01528	1.10709
488.94	0.01486	1.10742
489.34	0.01444	1.10787
489.74	0.01388	1.10765
490.13	0.01373	1.10753
490.53	0.01317	1.10731
490.93	0.0129	1.10753
491.33	0.01317	1.10765
491.73	0.01332	1.10753
492.13	0.01359	1.10765
492.53	0.01373	1.1081
492.93	0.01317	1.10832
493.33	0.01317	1.10855
493.73	0.01345	1.10878
494.12	0.01345	1.10866
494.52	0.01332	1.10889
494.92	0.01332	1.10844
495.32	0.01303	1.10844
495.72	0.01275	1.1081
496.12	0.01317	1.10799
496.51	0.01303	1.10799
496.91	0.01275	1.10821
497.31	0.01275	1.10821
497.71	0.01261	1.10878
498.11	0.01401	1.10945
498.51	0.01499	1.1099
498.9	0.01457	1.1099
499.3	0.01415	1.10923
499.7	0.01415	1.10934
500.1	0.01457	1.10934
500.5	0.01471	1.10911
500.89	0.01373	1.10844
501.29	0.01332	1.10844
501.69	0.01359	1.10855
502.09	0.01388	1.10911
502.48	0.01401	1.10878
502.88	0.01345	1.10889
503.28	0.01345	1.10878
503.68	0.01332	1.109
504.07	0.01261	1.10911
504.47	0.01219	1.10923
504.87	0.01177	1.10911
505.26	0.01177	1.10911
505.66	0.01177	1.10889
506.06	0.01192	1.10866
506.46	0.01234	1.10844
506.85	0.01317	1.10855
507.25	0.01332	1.10855
507.65	0.01401	1.10934
508.04	0.01471	1.10968
508.44	0.01486	1.11012
508.84	0.01471	1.11068
509.23	0.01471	1.11057
509.63	0.01486	1.11012
510.03	0.01499	1.10979
510.42	0.01499	1.10889
510.82	0.01513	1.10878
511.22	0.01555	1.10866
511.61	0.01584	1.10855
512.01	0.01542	1.10866
512.4	0.01542	1.109
512.8	0.01584	1.10911
513.2	0.01597	1.10945
513.59	0.01542	1.10945
513.99	0.01569	1.10957
514.38	0.01555	1.10968
514.78	0.01611	1.1099
515.18	0.01626	1.1099
515.57	0.01626	1.10979
515.97	0.01653	1.11001
516.36	0.01682	1.11012
516.76	0.01626	1.10979
517.15	0.0164	1.10957
517.55	0.01597	1.109
517.94	0.01569	1.10889
518.34	0.01667	1.10968
518.73	0.01709	1.10911
519.13	0.01738	1.10957
519.53	0.01738	1.10957
519.92	0.01765	1.10934
520.32	0.0178	1.10945
520.71	0.01794	1.10957
521.11	0.01724	1.109
521.5	0.01667	1.109
521.89	0.01626	1.10866
522.29	0.01667	1.10866
522.68	0.0164	1.109
523.08	0.01653	1.10934
523.47	0.01626	1.10911
523.87	0.01584	1.10878
524.26	0.01569	1.109
524.66	0.01528	1.10889
525.05	0.01542	1.10878
525.45	0.01528	1.10889
525.84	0.01528	1.10889
526.23	0.01584	1.109
526.63	0.01822	1.11102
527.02	0.01878	1.11114
527.42	0.01892	1.11091
527.81	0.01822	1.11102
528.2	0.01822	1.11091
528.6	0.0185	1.11114
528.99	0.0185	1.11159
529.39	0.01626	1.1099
529.78	0.01597	1.1099
530.17	0.01653	1.11024
530.57	0.01667	1.11046
530.96	0.01653	1.1108
531.35	0.01584	1.11091
531.75	0.01513	1.11091
532.14	0.01513	1.11125
532.53	0.01528	1.11136
532.93	0.01471	1.11136
533.32	0.01471	1.1117
533.71	0.01528	1.11147
534.11	0.01569	1.11136
534.5	0.01611	1.11114
534.89	0.01653	1.11091
535.29	0.01667	1.1108
535.68	0.01807	1.11204
536.07	0.01878	1.11193
536.46	0.01934	1.11272
536.86	0.01976	1.11316
537.25	0.02032	1.11305
537.64	0.02003	1.11338
538.03	0.0199	1.11316
538.43	0.01905	1.1117
538.82	0.0185	1.11147
539.21	0.01794	1.11136
539.6	0.01822	1.11125
540	0.01794	1.11159
540.39	0.0178	1.11147
540.78	0.01724	1.11193
541.17	0.01751	1.11215
541.57	0.01765	1.11215
541.96	0.01836	1.11204
542.35	0.01807	1.11204
542.74	0.01836	1.11204
543.13	0.01863	1.11215
543.52	0.01961	1.11226
543.92	0.0199	1.11272
544.31	0.02046	1.11283
544.7	0.02003	1.11283
545.09	0.01948	1.11294
545.48	0.01934	1.11305
545.87	0.01948	1.11294
546.27	0.01892	1.11283
546.66	0.01794	1.1126
547.05	0.01751	1.11272
547.44	0.01724	1.11226
547.83	0.01822	1.11181
548.22	0.01892	1.11136
548.61	0.01892	1.11068
549	0.01934	1.11046
549.39	0.02032	1.11057
549.79	0.02116	1.11057
550.18	0.02144	1.1108
550.57	0.02074	1.1108
550.96	0.02018	1.11091
551.35	0.02074	1.11193
551.74	0.0213	1.11283
552.13	0.02116	1.11249
552.52	0.02046	1.11226
552.91	0.02032	1.11215
553.3	0.02074	1.11226
553.69	0.02046	1.11249
554.08	0.02003	1.11226
554.47	0.01878	1.11102
554.86	0.01822	1.1108
555.25	0.01751	1.11091
555.64	0.01709	1.11068
556.03	0.01653	1.11024
556.42	0.01626	1.11012
556.81	0.01626	1.1099
557.2	0.01696	1.11046
557.59	0.0178	1.11091
557.98	0.0185	1.11102
558.37	0.01892	1.11114
558.76	0.01892	1.11147
559.15	0.01976	1.1117
559.54	0.01976	1.1117
559.93	0.02088	1.11226
560.32	0.02032	1.11226
560.71	0.02032	1.11283
561.1	0.02018	1.11294
561.49	0.02046	1.11305
561.87	0.01976	1.11294
562.26	0.0199	1.1135
562.65	0.01822	1.1126
563.04	0.01807	1.11238
563.43	0.01751	1.11193
563.82	0.01709	1.1117
564.21	0.01682	1.11159
564.6	0.01696	1.11125
564.99	0.01682	1.11125
565.37	0.01667	1.11181
565.76	0.01626	1.11226
566.15	0.01667	1.11249
566.54	0.01709	1.11294
566.93	0.01724	1.11305
567.32	0.01751	1.11361
567.71	0.01751	1.11316
568.09	0.01765	1.11283
568.48	0.01751	1.1126
568.87	0.01765	1.11204
569.26	0.01794	1.11181
569.65	0.01836	1.11215
570.03	0.01794	1.11193
570.42	0.01765	1.11193
570.81	0.0178	1.1117
571.2	0.01892	1.1117
571.59	0.01948	1.11204
571.97	0.01934	1.11215
572.36	0.01836	1.11204
572.75	0.01878	1.11238
573.14	0.01934	1.11294
573.52	0.01948	1.11316
573.91	0.01934	1.11305
574.3	0.01934	1.11327
574.68	0.01976	1.1135
575.07	0.02032	1.11338
575.46	0.02003	1.11294
575.85	0.01948	1.11226
576.23	0.01948	1.11226
576.62	0.01961	1.11249
577.01	0.01892	1.11204
577.39	0.01822	1.11147
577.78	0.0185	1.11147
578.17	0.01794	1.11181
578.55	0.01794	1.11215
578.94	0.01765	1.11204
579.33	0.01724	1.11204
579.71	0.01765	1.11238
580.1	0.01822	1.11316
580.49	0.01822	1.11361
580.87	0.0185	1.11327
581.26	0.01905	1.11327
581.65	0.01976	1.11372
582.03	0.01948	1.11406
582.42	0.01905	1.11406
582.8	0.01892	1.11372
583.19	0.0185	1.1135
583.58	0.0185	1.11395
583.96	0.01794	1.11417
584.35	0.01751	1.11383
584.73	0.01765	1.11372
585.12	0.01794	1.11395
585.51	0.01807	1.11417
585.89	0.0185	1.11395
586.28	0.01892	1.11417
586.66	0.01976	1.11361
587.05	0.02074	1.1135
587.43	0.02088	1.11327
587.82	0.02157	1.1135
588.2	0.02186	1.11272
588.59	0.022	1.11272
588.97	0.02214	1.11215
589.36	0.02228	1.11249
589.74	0.0213	1.1126
590.13	0.02157	1.11249
590.51	0.02032	1.1117
590.9	0.02003	1.11193
591.28	0.02032	1.11238
591.67	0.02046	1.11238
592.05	0.02003	1.11238
592.44	0.02046	1.1126
592.82	0.02116	1.11305
593.21	0.02172	1.11361
593.59	0.0213	1.11417
593.98	0.02088	1.11406
594.36	0.02059	1.11417
594.75	0.02074	1.11395
595.13	0.02046	1.11361
595.51	0.0199	1.11316
595.9	0.02032	1.11283
596.28	0.02059	1.11294
596.67	0.02046	1.11249
597.05	0.02046	1.11283
597.43	0.0199	1.11283
597.82	0.0199	1.11338
598.2	0.01961	1.11383
598.59	0.0192	1.11406
598.97	0.01961	1.11372
599.35	0.01976	1.11395
599.74	0.01934	1.11383
600.12	0.01878	1.11429
600.5	0.01892	1.11406
600.89	0.0192	1.1135
601.27	0.0192	1.1135
601.65	0.01892	1.11316
602.04	0.01878	1.11272
602.42	0.0192	1.11226
602.8	0.01976	1.11204
603.19	0.01961	1.11204
603.57	0.01948	1.11272
603.95	0.01948	1.11283
604.34	0.01892	1.11327
604.72	0.01878	1.11372
605.1	0.01878	1.11395
605.48	0.0185	1.11417
605.87	0.01863	1.11383
606.25	0.0185	1.11338
606.63	0.01863	1.11305
607.01	0.0192	1.11294
607.4	0.02003	1.11272
607.78	0.02032	1.11272
608.16	0.02074	1.11238
608.54	0.02046	1.11249
608.93	0.02059	1.11305
609.31	0.02046	1.11327
609.69	0.02018	1.11327
610.07	0.01976	1.1135
610.45	0.01934	1.11361
610.84	0.01961	1.11406
611.22	0.01976	1.11508
611.6	0.01905	1.11496
611.98	0.01892	1.11496
612.36	0.01934	1.11485
612.75	0.01905	1.11474
613.13	0.01961	1.11519
613.51	0.01934	1.11451
613.89	0.0192	1.11361
614.27	0.0192	1.11327
614.65	0.0192	1.11361
615.03	0.01892	1.11429
615.42	0.01976	1.11519
615.8	0.01976	1.11541
616.18	0.02003	1.11665
616.56	0.0199	1.11687
616.94	0.01961	1.11721
617.32	0.01934	1.11698
617.7	0.01836	1.11608
618.08	0.01724	1.1153
618.46	0.01653	1.1144
618.84	0.01569	1.11316
619.23	0.01542	1.11283
619.61	0.01584	1.1126
619.99	0.01626	1.11181
620.37	0.01682	1.11204
620.75	0.01682	1.11204
621.13	0.01724	1.11193
621.51	0.01751	1.11238
621.89	0.0178	1.1126
622.27	0.01794	1.11215
622.65	0.0178	1.11272
623.03	0.01836	1.11294
623.41	0.01892	1.11272
623.79	0.01863	1.11283
624.17	0.01905	1.11249
624.55	0.01948	1.1126
624.93	0.01961	1.1126
625.31	0.0199	1.11249
625.69	0.0192	1.11215
626.07	0.01905	1.11294
626.45	0.01905	1.11327
626.83	0.01892	1.11395
627.21	0.01807	1.11372
627.59	0.01765	1.11372
627.97	0.01724	1.11406
628.34	0.01738	1.11406
628.72	0.01765	1.11372
629.1	0.01822	1.11372
629.48	0.01822	1.11395
629.86	0.01836	1.11451
630.24	0.0185	1.11496
630.62	0.01863	1.11485
631	0.01905	1.11519
631.38	0.01863	1.11519
631.76	0.01807	1.11496
632.14	0.01765	1.11451
632.51	0.01794	1.11417
632.89	0.01822	1.1144
633.27	0.01836	1.11451
633.65	0.01765	1.11451
634.03	0.01751	1.11417
634.41	0.0178	1.11417
634.78	0.01807	1.11383
635.16	0.01822	1.11383
635.54	0.01794	1.11372
635.92	0.01794	1.11338
636.3	0.0192	1.11338
636.68	0.01892	1.11361
637.05	0.01878	1.11361
637.43	0.01878	1.11406
637.81	0.01863	1.11395
638.19	0.01878	1.1135
638.56	0.01836	1.11383
638.94	0.01765	1.11395
639.32	0.01807	1.11429
639.7	0.01822	1.11508
640.08	0.01863	1.1153
640.45	0.0185	1.11608
640.83	0.01863	1.11698
641.21	0.01892	1.1171
641.59	0.01878	1.11687
641.96	0.01794	1.11653
642.34	0.01724	1.11597
642.72	0.01653	1.11564
643.09	0.0164	1.11496
643.47	0.01653	1.1144
643.85	0.01682	1.1144
644.22	0.01682	1.11429
644.6	0.01751	1.11406
644.98	0.01794	1.11462
645.35	0.01822	1.11417
645.73	0.0185	1.11383
646.11	0.01794	1.11361
646.48	0.01738	1.1135
646.86	0.01696	1.11417
647.24	0.01682	1.11417
647.61	0.01696	1.11361
647.99	0.01653	1.11395
648.37	0.0164	1.1144
648.74	0.01667	1.1144
649.12	0.01696	1.11406
649.5	0.01751	1.11361
649.87	0.01765	1.11395
650.25	0.01738	1.11383
650.62	0.01765	1.11372
651	0.01765	1.1135
651.37	0.01807	1.11327
651.75	0.0178	1.11272
652.13	0.01794	1.11215
652.5	0.01807	1.11181
652.88	0.01794	1.11193
653.25	0.01807	1.11125
653.63	0.01794	1.11091
654	0.01709	1.11068
654.38	0.01709	1.11068
654.75	0.01667	1.11068
655.13	0.01626	1.11068
655.5	0.0164	1.11046
655.88	0.01626	1.11159
656.26	0.01682	1.11181
656.63	0.01696	1.11215
657.01	0.0164	1.1126
657.38	0.01682	1.1135
657.75	0.01738	1.11372
658.13	0.01709	1.11372
658.5	0.01653	1.11305
658.88	0.01542	1.11327
659.25	0.01555	1.1144
659.63	0.01597	1.11462
660	0.01542	1.11406
660.38	0.01471	1.11361
660.75	0.01415	1.11361
661.13	0.01401	1.11383
661.5	0.01471	1.11395
661.87	0.01555	1.11294
662.25	0.01542	1.11283
662.62	0.01555	1.11305
663	0.01542	1.11327
663.37	0.01611	1.11361
663.74	0.0164	1.11361
664.12	0.01597	1.11294
664.49	0.01457	1.11283
664.87	0.01444	1.1126
665.24	0.01444	1.1126
665.61	0.01555	1.11395
665.99	0.01542	1.11361
666.36	0.01542	1.11327
666.73	0.01555	1.11327
667.11	0.01569	1.11372
667.48	0.01555	1.11338
667.85	0.01513	1.11316
668.23	0.0143	1.11193
668.6	0.01388	1.1117
668.97	0.01373	1.11215
669.35	0.01373	1.1126
669.72	0.01388	1.11238
670.09	0.01444	1.11316
670.46	0.01486	1.11316
670.84	0.01457	1.11305
671.21	0.01486	1.11327
671.58	0.01471	1.11294
671.96	0.01486	1.11316
672.33	0.01542	1.11294
672.7	0.01597	1.11272
673.07	0.0164	1.11283
673.45	0.01696	1.1126
673.82	0.01738	1.11249
674.19	0.01724	1.11283
674.56	0.01696	1.11272
674.93	0.01667	1.11283
675.31	0.01584	1.11283
675.68	0.01528	1.11238
676.05	0.01528	1.11272
676.42	0.01584	1.11272
676.79	0.01667	1.11238
677.17	0.01724	1.11238
677.54	0.01724	1.11238
677.91	0.01765	1.11238
678.28	0.01751	1.1126
678.65	0.01765	1.11215
679.02	0.01696	1.11238
679.4	0.01682	1.11272
679.77	0.0164	1.11249
680.14	0.01584	1.11226
680.51	0.01569	1.11215
680.88	0.01542	1.1126
681.25	0.01471	1.11327
681.62	0.0143	1.11383
681.99	0.01388	1.11361
682.36	0.01444	1.11338
682.74	0.01569	1.11316
683.11	0.01569	1.11316
683.48	0.01626	1.11238
683.85	0.01696	1.1117
684.22	0.01765	1.11068
684.59	0.01836	1.11068
684.96	0.01836	1.11114
685.33	0.01709	1.11159
685.7	0.01667	1.11125
686.07	0.01682	1.11193
686.44	0.0164	1.11215
686.81	0.01611	1.11215
687.18	0.01542	1.11181
687.55	0.01499	1.11181
687.92	0.01555	1.11159
688.29	0.01569	1.11159
688.66	0.01513	1.11125
689.03	0.01486	1.11102
689.4	0.01486	1.1108
689.77	0.01528	1.11114
690.14	0.01555	1.1108
690.51	0.01569	1.1108
690.88	0.01569	1.11136
691.25	0.01597	1.1108
691.62	0.01626	1.11057
691.99	0.0164	1.11091
692.36	0.01626	1.11068
692.73	0.0164	1.11057
693.1	0.01569	1.1108
693.47	0.01569	1.11068
693.84	0.01542	1.11091
694.21	0.01513	1.11125
694.57	0.01457	1.11114
694.94	0.01457	1.11114
695.31	0.0143	1.11114
695.68	0.01486	1.11114
696.05	0.01499	1.11114
696.42	0.01555	1.11159
696.79	0.01597	1.1117
697.16	0.01653	1.11181
697.52	0.01667	1.11159
697.89	0.01682	1.11147
698.26	0.01696	1.11068
698.63	0.01696	1.11001
699	0.01653	1.10979
699.37	0.01626	1.10934
699.74	0.01569	1.10878
700.1	0.01513	1.109
700.47	0.01471	1.109
700.84	0.01388	1.1099
701.21	0.01359	1.11024
701.58	0.01345	1.11024
701.94	0.0129	1.11046
702.31	0.01303	1.1108
702.68	0.01373	1.11046
703.05	0.01415	1.11046
703.41	0.01415	1.10979
703.78	0.01415	1.10968
704.15	0.01373	1.10923
704.52	0.01457	1.10889
704.88	0.01415	1.10866
705.25	0.01401	1.10832
705.62	0.01359	1.1081
705.99	0.01401	1.10787
706.35	0.01401	1.1081
706.72	0.0143	1.10855
707.09	0.01401	1.10889
707.45	0.01444	1.109
707.82	0.01415	1.10945
708.19	0.01415	1.10957
708.55	0.01457	1.1099
708.92	0.01486	1.10957
709.29	0.01542	1.10923
709.66	0.01542	1.10923
710.02	0.01555	1.10923
710.39	0.01555	1.10911
710.75	0.01555	1.10934
711.12	0.01471	1.11001
711.49	0.01444	1.11057
711.85	0.01444	1.11091
712.22	0.01401	1.1108
712.59	0.01471	1.11159
712.95	0.01401	1.11181
713.32	0.01401	1.11147
713.68	0.01415	1.11102
714.05	0.01499	1.11102
714.42	0.01457	1.11125
714.78	0.01471	1.11159
715.15	0.01332	1.11091
715.51	0.01388	1.11091
715.88	0.01345	1.11136
716.24	0.01345	1.11159
716.61	0.01234	1.11136
716.98	0.0129	1.11114
717.34	0.01359	1.11125
717.71	0.0143	1.1117
718.07	0.01471	1.1117
718.44	0.01555	1.11159
718.8	0.01528	1.11136
719.17	0.01555	1.11102
719.53	0.01499	1.11091
719.9	0.01401	1.11068
720.26	0.01332	1.11046
720.63	0.01275	1.11102
720.99	0.01192	1.11114
721.36	0.01234	1.11114
721.72	0.01219	1.11125
722.09	0.01247	1.11057
722.45	0.01261	1.11046
722.81	0.01332	1.11024
723.18	0.01401	1.10911
723.54	0.01444	1.1081
723.91	0.01444	1.10753
724.27	0.01486	1.10753
724.64	0.01513	1.10844
725	0.01584	1.10832
725.36	0.01597	1.10844
725.73	0.01569	1.10911
726.09	0.01597	1.11012
726.46	0.01584	1.11114
726.82	0.01569	1.11136
727.18	0.01499	1.11125
727.55	0.01457	1.1117
727.91	0.01415	1.11147
728.28	0.01373	1.11091
728.64	0.01359	1.11102
729	0.01373	1.11024
729.37	0.01388	1.11024
729.73	0.0143	1.11012
730.09	0.01471	1.10968
730.46	0.01513	1.10968
730.82	0.01626	1.10979
731.18	0.01667	1.10934
731.55	0.01667	1.1099
731.91	0.01667	1.11001
732.27	0.01626	1.10968
732.63	0.01653	1.10945
733	0.01696	1.10968
733.36	0.01626	1.11024
733.72	0.01597	1.11068
734.09	0.01667	1.1108
734.45	0.01696	1.11068
734.81	0.01696	1.11125
735.17	0.01653	1.11159
735.54	0.01653	1.1117
735.9	0.01682	1.11114
736.26	0.01682	1.11102
736.62	0.01682	1.11091
736.98	0.01682	1.11091
737.35	0.01709	1.11068
737.71	0.01724	1.11068
738.07	0.01696	1.1108
738.43	0.01682	1.11147
738.79	0.01653	1.11114
739.16	0.01584	1.11125
739.52	0.01569	1.11136
739.88	0.01597	1.11204
740.24	0.01569	1.11226
740.6	0.01569	1.11238
740.96	0.01542	1.11226
741.33	0.01542	1.1126
741.69	0.01528	1.11249
742.05	0.01486	1.11249
742.41	0.01457	1.11238
742.77	0.01499	1.1126
743.13	0.01471	1.11272
743.49	0.01542	1.11283
743.85	0.01597	1.1126
744.22	0.01653	1.11272
744.58	0.01738	1.11283
744.94	0.01905	1.1135
745.3	0.01948	1.11372
745.66	0.01948	1.11361
746.02	0.01934	1.11372
746.38	0.01905	1.11406
746.74	0.01976	1.11395
747.1	0.01948	1.11383
747.46	0.01751	1.11294
747.82	0.01709	1.11226
748.18	0.01724	1.11249
748.54	0.01653	1.1126
748.9	0.01667	1.11272
749.26	0.01555	1.11272
749.62	0.01513	1.11305
749.98	0.01584	1.1135
750.34	0.01569	1.11395
750.7	0.01584	1.1144
751.06	0.01653	1.11451
751.42	0.01667	1.11474
751.78	0.01667	1.11496
752.14	0.01696	1.11462
752.5	0.01696	1.11496
752.86	0.01682	1.11665
753.22	0.0164	1.11631
753.58	0.01611	1.11631
753.94	0.01584	1.11642
754.3	0.01569	1.11687
754.66	0.01569	1.11732
755.02	0.01584	1.11676
755.38	0.0164	1.11575
755.74	0.01724	1.11631
756.1	0.01724	1.11642
756.45	0.01709	1.11676
756.81	0.0178	1.11642
757.17	0.01863	1.11665
757.53	0.0192	1.11653
757.89	0.01878	1.11619
758.25	0.01836	1.11564
758.61	0.0185	1.11508
758.97	0.01905	1.11485
759.32	0.01905	1.11553
759.68	0.0185	1.11597
760.04	0.01822	1.11698
760.4	0.01878	1.11698
760.76	0.01948	1.1171
761.12	0.01948	1.11766
761.47	0.01934	1.11755
761.83	0.01934	1.11721
762.19	0.02032	1.11721
762.55	0.02046	1.11653
762.91	0.02102	1.11732
763.26	0.02074	1.11789
763.62	0.02102	1.11777
763.98	0.0213	1.11766
764.34	0.02186	1.11766
764.69	0.0213	1.11766
765.05	0.0213	1.11834
765.41	0.0213	1.11744
765.77	0.02186	1.11766
766.12	0.02228	1.11834
766.48	0.02228	1.11879
766.84	0.02242	1.11879
767.2	0.02242	1.11901
767.55	0.02284	1.11856
767.91	0.02256	1.11934
768.27	0.02214	1.11901
768.62	0.02214	1.1189
768.98	0.02242	1.11867
769.34	0.02228	1.11901
769.69	0.02256	1.11834
770.05	0.02242	1.11777
770.41	0.02284	1.11721
770.76	0.02368	1.11744
771.12	0.02354	1.11732
771.48	0.02368	1.11777
771.83	0.02354	1.11755
772.19	0.02354	1.118
772.55	0.02312	1.11923
772.9	0.02256	1.12002
773.26	0.0227	1.12059
773.61	0.02284	1.1216
773.97	0.02284	1.12193
774.33	0.02382	1.12249
774.68	0.02452	1.12261
775.04	0.02452	1.12249
775.39	0.02452	1.12317
775.75	0.02396	1.12317
776.11	0.02522	1.12351
776.46	0.02564	1.12351
776.82	0.02607	1.12351
777.17	0.0262	1.12419
777.53	0.02718	1.12407
777.88	0.02788	1.12374
778.24	0.02803	1.12362
778.59	0.02732	1.12295
778.95	0.02718	1.12328
779.3	0.02592	1.1243
779.66	0.02509	1.12419
780.01	0.02466	1.12452
780.37	0.02494	1.12441
780.72	0.0255	1.12407
781.08	0.02536	1.12396
781.43	0.02536	1.12407
781.79	0.02592	1.12351
782.14	0.02607	1.12385
782.5	0.0262	1.12441
782.85	0.0262	1.12519
783.21	0.02662	1.12576
783.56	0.02732	1.12598
783.92	0.02774	1.12655
784.27	0.02803	1.12689
784.62	0.0283	1.12767
784.98	0.0283	1.12789
785.33	0.02859	1.12778
785.69	0.02816	1.12778
786.04	0.02718	1.12857
786.39	0.02592	1.12857
786.75	0.02564	1.12823
787.1	0.02578	1.12789
787.46	0.02634	1.12812
787.81	0.02578	1.12823
788.16	0.02648	1.12891
788.52	0.02732	1.12846
788.87	0.02886	1.12857
789.22	0.0297	1.12947
789.58	0.0297	1.12981
789.93	0.02957	1.12947
790.28	0.02984	1.12891
790.64	0.02984	1.12913
790.99	0.02984	1.13026
791.34	0.02999	1.13048
791.7	0.03013	1.13048
792.05	0.03055	1.13004
792.4	0.03082	1.13004
792.75	0.03111	1.13104
793.11	0.03097	1.13048
793.46	0.03068	1.13026
793.81	0.0304	1.13015
794.16	0.03013	1.13015
794.52	0.03055	1.13048
794.87	0.03082	1.13127
795.22	0.0318	1.13138
795.57	0.03209	1.13194
795.93	0.03265	1.13161
796.28	0.03349	1.13138
796.63	0.03349	1.13149
796.98	0.03376	1.13149
797.34	0.03376	1.13127
797.69	0.03349	1.13115
798.04	0.03349	1.13172
798.39	0.03391	1.13217
798.74	0.03419	1.13273
799.09	0.03474	1.13273
799.45	0.03461	1.13363
799.8	0.03461	1.1343
800.15	0.03419	1.13464
800.5	0.03432	1.1343
800.85	0.03461	1.13509
801.2	0.03419	1.13487
801.55	0.03447	1.13532
801.91	0.03405	1.1343
802.26	0.03447	1.13487
802.61	0.03503	1.13498
802.96	0.03489	1.13577
803.31	0.03447	1.13555
803.66	0.0353	1.13588
804.01	0.03489	1.13655
804.36	0.03657	1.13779
804.71	0.03713	1.13802
805.06	0.03741	1.13847
805.42	0.03839	1.13903
805.77	0.03937	1.13914
806.12	0.03993	1.14004
806.47	0.04147	1.13926
806.82	0.04176	1.13959
807.17	0.04147	1.13892
807.52	0.04232	1.13881
807.87	0.04259	1.13914
808.22	0.04357	1.13981
808.57	0.04357	1.14027
808.92	0.04343	1.14196
809.27	0.0433	1.14139
809.62	0.04413	1.14229
809.97	0.0447	1.14364
810.32	0.04484	1.14398
810.67	0.04484	1.14375
811.02	0.04511	1.14432
811.37	0.04553	1.14432
811.72	0.04624	1.14589
812.07	0.04693	1.14578
812.41	0.04805	1.14611
812.76	0.04974	1.1469
813.11	0.05001	1.14781
813.46	0.05001	1.1487
813.81	0.05114	1.14949
814.16	0.05142	1.1496
814.51	0.05184	1.15062
814.86	0.05142	1.15219
815.21	0.05099	1.15208
815.56	0.05142	1.15332
815.91	0.0531	1.1541
816.25	0.05324	1.15421
816.6	0.05464	1.15556
816.95	0.05549	1.15635
817.3	0.0559	1.15579
817.65	0.0566	1.15624
818	0.05772	1.15669
818.35	0.05801	1.15635
818.69	0.05955	1.15781
819.04	0.05941	1.15815
819.39	0.0608	1.15815
819.74	0.06249	1.15973
820.09	0.06305	1.16119
820.43	0.06487	1.16298
820.78	0.06501	1.1649
821.13	0.06515	1.16602
821.48	0.06655	1.16737
821.83	0.06711	1.16951
822.17	0.06711	1.16951
822.52	0.06837	1.16951
822.87	0.06865	1.16906
823.22	0.06963	1.1685
823.56	0.06991	1.16861
823.91	0.07033	1.16872
824.26	0.06963	1.16951
824.61	0.07089	1.17052
824.95	0.07174	1.17153
825.3	0.07131	1.17232
825.65	0.07314	1.17413
825.99	0.07524	1.17524
826.34	0.07706	1.17716
826.69	0.07986	1.17817
827.04	0.0807	1.17885
827.38	0.08238	1.17997
827.73	0.08518	1.18211
828.08	0.08589	1.18256
828.42	0.08756	1.18312
828.77	0.08897	1.18334
829.11	0.08981	1.18492
829.46	0.09093	1.18604
829.81	0.09079	1.18649
830.15	0.09106	1.18739
830.5	0.09162	1.1893
830.85	0.09177	1.19111
831.19	0.09191	1.19279
831.54	0.09373	1.19347
831.88	0.09512	1.19571
832.23	0.09765	1.19808
832.58	0.09905	1.19796
832.92	0.10241	1.1992
833.27	0.10508	1.20078
833.61	0.10731	1.20134
833.96	0.10914	1.2019
834.3	0.11026	1.20247
834.65	0.11152	1.20415
835	0.11362	1.2064
835.34	0.11404	1.20809
835.69	0.11531	1.20933
836.03	0.11685	1.21113
836.38	0.1174	1.2136
836.72	0.12006	1.21562
837.07	0.12217	1.21731
837.41	0.12385	1.21843
837.76	0.12567	1.22046
838.1	0.12777	1.22114
838.45	0.12931	1.22282
838.79	0.13183	1.22451
839.14	0.1331	1.22609
839.48	0.13575	1.22676
839.83	0.13786	1.22969
840.17	0.14038	1.23047
840.51	0.1422	1.23328
840.86	0.14444	1.23542
841.2	0.14556	1.23665
841.55	0.14823	1.23823
841.89	0.15061	1.24082
842.24	0.15285	1.24239
842.58	0.15509	1.24531
842.92	0.15719	1.24746
843.27	0.15957	1.24903
843.61	0.16279	1.25139
843.96	0.16532	1.25364
844.3	0.16644	1.25634
844.64	0.16994	1.25848
844.99	0.17204	1.25994
845.33	0.17415	1.2623
845.67	0.17709	1.26489
846.02	0.18003	1.26748
846.36	0.18395	1.26972
846.7	0.18689	1.27163
847.05	0.18675	1.27411
847.39	0.18969	1.27703
847.73	0.19194	1.28052
848.08	0.19515	1.28322
848.42	0.19768	1.28648
848.76	0.19992	1.28952
849.11	0.20286	1.29346
849.45	0.20776	1.29604
849.79	0.21211	1.29874
850.13	0.21603	1.30076
850.48	0.21982	1.30515
850.82	0.22318	1.30785
851.16	0.2278	1.31302
851.5	0.23172	1.31516
851.85	0.23564	1.31978
852.19	0.23985	1.32483
852.53	0.24265	1.32889
852.87	0.24503	1.33204
853.22	0.24839	1.33721
853.56	0.25007	1.338
853.9	0.25358	1.34148
854.24	0.2575	1.34351
854.58	0.25946	1.34474
854.93	0.26395	1.34721
855.27	0.26856	1.34947
855.61	0.27249	1.35093
855.95	0.27683	1.35599
856.29	0.27908	1.36015
856.63	0.28398	1.36487
856.97	0.28776	1.37005
857.32	0.29406	1.37398
857.66	0.29771	1.37961
858	0.30429	1.38366
858.34	0.30975	1.38726
858.68	0.31662	1.3913
859.02	0.31844	1.39569
859.36	0.32432	1.39941
859.7	0.32769	1.4039
860.05	0.33273	1.40705
860.39	0.33539	1.41177
860.73	0.33917	1.41628
861.07	0.34338	1.42043
861.41	0.34926	1.4246
861.75	0.35444	1.43033
862.09	0.35949	1.43562
862.43	0.36299	1.4399
862.77	0.36719	1.44563
863.11	0.37153	1.45047
863.45	0.3749	1.45598
863.79	0.38218	1.46093
864.13	0.38653	1.46599
864.47	0.39003	1.47026
864.81	0.39591	1.4769
865.15	0.40137	1.48162
865.49	0.40768	1.48669
865.83	0.41426	1.49152
866.17	0.41805	1.49692
866.51	0.42281	1.50142
866.85	0.42939	1.50772
867.19	0.43612	1.513
867.53	0.44116	1.51638
867.87	0.44508	1.52256
868.21	0.45069	1.52976
868.55	0.45545	1.53595
868.89	0.46106	1.54011
869.23	0.46638	1.54607
869.57	0.47016	1.55125
869.9	0.47744	1.56036
870.24	0.48502	1.56575
870.58	0.49019	1.56946
870.92	0.4944	1.57475
871.26	0.50154	1.58183
871.6	0.50813	1.58701
871.94	0.51569	1.59185
872.28	0.51975	1.59567
872.62	0.52465	1.60051
872.95	0.53111	1.60737
873.29	0.5388	1.61524
873.63	0.54455	1.62143
873.97	0.55113	1.62558
874.31	0.55744	1.63234
874.65	0.56528	1.63818
874.98	0.57257	1.64516
875.32	0.58084	1.65168
875.66	0.58812	1.6546
876	0.59345	1.66034
876.34	0.60031	1.66563
876.67	0.60843	1.67148
877.01	0.61558	1.67699
877.35	0.62202	1.68396
877.69	0.62889	1.68869
878.02	0.63519	1.69577
878.36	0.6415	1.70016
878.7	0.64654	1.70927
879.04	0.65033	1.71467
879.37	0.65691	1.72231
879.71	0.66237	1.72782
880.05	0.66769	1.73356
880.39	0.67456	1.73874
880.72	0.68282	1.74571
881.06	0.68787	1.75189
881.4	0.69319	1.75876
881.73	0.70061	1.7664
882.07	0.70874	1.77416
882.41	0.71238	1.78159
882.74	0.71939	1.78845
883.08	0.72738	1.79519
883.42	0.73508	1.80093
883.75	0.74601	1.80836
884.09	0.75231	1.81387
884.43	0.75609	1.81938
884.76	0.76464	1.8259
885.1	0.77039	1.8331
885.44	0.77445	1.84131
885.77	0.78047	1.84581
886.11	0.7851	1.85132
886.44	0.79028	1.8566
886.78	0.8005	1.86279
887.12	0.80653	1.86954
887.45	0.81171	1.87696
887.79	0.81802	1.88315
888.12	0.82418	1.88967
888.46	0.82838	1.89709
888.8	0.83244	1.90328
889.13	0.83398	1.90958
889.47	0.84029	1.91554
889.8	0.84617	1.91801
890.14	0.8515	1.92386
890.47	0.85626	1.93095
890.81	0.86383	1.93635
891.14	0.86943	1.94141
891.48	0.87503	1.94602
891.81	0.88007	1.94962
892.15	0.88652	1.95525
892.48	0.8903	1.95929
892.82	0.89632	1.9648
893.15	0.89857	1.96806
893.49	0.90319	1.97335
893.82	0.90684	1.97639
894.16	0.9123	1.98302
894.49	0.91524	1.99045
894.83	0.92014	1.99326
895.16	0.92589	1.99529
895.49	0.92897	2.00226
895.83	0.93276	2.00563
896.16	0.94045	2.01317
896.5	0.9413	2.01688
896.83	0.9448	2.02036
897.17	0.94887	2.0261
897.5	0.94901	2.0342
897.83	0.95418	2.0387
898.17	0.95937	2.04309
898.5	0.96077	2.04702
898.83	0.96427	2.05186
899.17	0.96862	2.05332
899.5	0.96876	2.05793
899.84	0.97072	2.06164
900.17	0.97184	2.06266
900.5	0.97478	2.06794
900.84	0.9787	2.06996
901.17	0.98123	2.06952
901.5	0.9815	2.07368
901.84	0.98697	2.07851
902.17	0.99019	2.07941
902.5	0.99202	2.08358
902.83	0.98963	2.08773
903.17	0.98865	2.09088
903.5	0.99173	2.09707
903.83	0.99383	2.09831
904.17	0.99398	2.09786
904.5	0.9951	2.09876
904.83	0.9972	2.09954
905.16	1	2.09865
905.5	0.99916	2.09887
905.83	0.9972	2.09651
906.16	0.99579	2.09876
906.49	0.993	2.09786
906.83	0.99117	2.09797
907.16	0.98837	2.09898
907.49	0.98389	2.1
907.82	0.98221	2.09662
908.15	0.97968	2.09606
908.49	0.97843	2.09572
908.82	0.97814	2.09561
909.15	0.97646	2.09381
909.48	0.97422	2.09134
909.81	0.97324	2.08628
910.14	0.97352	2.08943
910.48	0.9703	2.08999
910.81	0.96581	2.08717
911.14	0.96147	2.08492
911.47	0.95825	2.08616
911.8	0.95587	2.08515
912.13	0.95307	2.08549
912.46	0.94691	2.08133
912.79	0.94397	2.0793
913.13	0.94242	2.07762
913.46	0.93962	2.07514
913.79	0.93864	2.07277
914.12	0.93612	2.07008
914.45	0.93247	2.0667
914.78	0.93135	2.06479
915.11	0.92939	2.06232
915.44	0.92533	2.06086
915.77	0.92491	2.06007
916.1	0.92126	2.0567
916.43	0.91861	2.05512
916.76	0.9172	2.05388
917.09	0.91594	2.04983
917.42	0.91076	2.04837
917.75	0.90866	2.04713
918.08	0.90515	2.04534
918.41	0.90025	2.03915
918.74	0.89675	2.03746
919.07	0.89325	2.03443
919.4	0.88554	2.03206
919.73	0.88652	2.02925
920.06	0.88316	2.02487
920.39	0.88161	2.02059
920.72	0.87896	2.02048
921.05	0.87615	2.01834
921.38	0.87321	2.01542
921.71	0.87279	2.01159
922.04	0.86859	2.00755
922.37	0.86425	2.00406
922.7	0.85808	1.999
923.03	0.855	1.99719
923.36	0.85219	1.99393
923.68	0.84884	1.99168
924.01	0.84407	1.99011
924.34	0.83903	1.98674
924.67	0.83679	1.9846
925	0.83244	1.98449
925.33	0.83133	1.97965
925.66	0.82642	1.97448
925.99	0.82264	1.97042
926.31	0.82152	1.96706
926.64	0.81942	1.96446
926.97	0.81312	1.96222
927.3	0.81017	1.95918
927.63	0.80162	1.95772
927.96	0.79589	1.9548
928.28	0.79182	1.95232
928.61	0.78608	1.94962
928.94	0.78118	1.94703
929.27	0.78271	1.94467
929.6	0.77781	1.94118
929.92	0.77753	1.9395
930.25	0.77374	1.93399
930.58	0.7708	1.93016
930.91	0.76884	1.92623
931.23	0.76436	1.92263
931.56	0.75791	1.91622
931.89	0.75455	1.91341
932.22	0.74937	1.90677
932.54	0.74685	1.90475
932.87	0.74082	1.90024
933.2	0.73438	1.89698
933.52	0.7292	1.89203
933.85	0.72317	1.89001
934.18	0.72009	1.88405
934.51	0.71701	1.88214
934.83	0.7128	1.87786
935.16	0.70888	1.87415
935.49	0.70426	1.86785
935.81	0.70034	1.86211
936.14	0.69627	1.85604
936.47	0.68955	1.85132
936.79	0.68227	1.8466
937.12	0.67919	1.84153
937.44	0.67526	1.83704
937.77	0.67077	1.83715
938.1	0.66685	1.83411
938.42	0.66293	1.82917
938.75	0.65859	1.82613
939.08	0.6555	1.81983
939.4	0.6492	1.81308
939.73	0.6429	1.80847
940.05	0.63673	1.80127
940.38	0.63225	1.79553
940.7	0.62608	1.79047
941.03	0.62174	1.78338
941.36	0.61628	1.77911
941.68	0.60843	1.77742
942.01	0.60479	1.77293
942.33	0.59961	1.7691
942.66	0.59345	1.76415
942.98	0.58854	1.76033
943.31	0.58097	1.75797
943.63	0.57467	1.75516
943.96	0.57271	1.75077
944.28	0.56711	1.74459
944.61	0.56276	1.73885
944.93	0.55842	1.73435
945.26	0.55436	1.72782
945.58	0.55057	1.72276
945.91	0.54567	1.71601
946.23	0.53979	1.71152
946.56	0.53642	1.70837
946.88	0.53559	1.70454
947.2	0.53194	1.69993
947.53	0.52746	1.69565
947.85	0.522	1.68812
948.18	0.51709	1.6834
948.5	0.51261	1.67811
948.83	0.50434	1.67361
949.15	0.49552	1.66878
949.47	0.48921	1.66541
949.8	0.48375	1.66056
950.12	0.47954	1.65652
950.45	0.4745	1.65078
950.77	0.46974	1.64448
951.09	0.4654	1.63739
951.42	0.46218	1.62964
951.74	0.45839	1.62322
952.06	0.45223	1.62053
952.39	0.44775	1.61636
952.71	0.44537	1.61254
953.03	0.43892	1.60905
953.36	0.4357	1.60534
953.68	0.42968	1.60343
954	0.42253	1.59949
954.33	0.41889	1.59274
954.65	0.41188	1.58847
954.97	0.40334	1.58431
955.29	0.39872	1.57823
955.62	0.39339	1.57138
955.94	0.38891	1.56451
956.26	0.38484	1.55968
956.58	0.37994	1.55619
956.91	0.37812	1.55068
957.23	0.37588	1.54472
957.55	0.37182	1.54022
957.87	0.36873	1.5364
958.2	0.36355	1.53235
958.52	0.36075	1.52808
958.84	0.35486	1.52448
959.16	0.35108	1.51942
959.48	0.3466	1.51503
959.81	0.34309	1.51042
960.13	0.33735	1.50569
960.45	0.33273	1.50209
960.77	0.32796	1.49714
961.09	0.32544	1.48905
961.41	0.3218	1.48511
961.74	0.31704	1.48095
962.06	0.312	1.47577
962.38	0.30765	1.4724
962.7	0.30443	1.46667
963.02	0.3005	1.46194
963.34	0.29575	1.45901
963.66	0.28944	1.45373
963.99	0.28622	1.44923
964.31	0.28356	1.44507
964.63	0.27991	1.44046
964.95	0.27655	1.43776
965.27	0.27333	1.43213
965.59	0.26927	1.42854
965.91	0.26772	1.42573
966.23	0.2645	1.42213
966.55	0.26044	1.4183
966.87	0.25735	1.41526
967.19	0.25245	1.41032
967.51	0.24741	1.40671
967.83	0.24405	1.40255
968.15	0.23845	1.39907
968.47	0.23732	1.39513
968.79	0.2341	1.39142
969.11	0.2306	1.38681
969.43	0.22864	1.38366
969.75	0.22668	1.38096
970.07	0.22457	1.37657
970.39	0.22247	1.3723
970.71	0.21603	1.36813
971.03	0.21309	1.36409
971.35	0.21028	1.35993
971.67	0.20888	1.35554
971.99	0.2044	1.35149
972.31	0.20272	1.34789
972.63	0.19894	1.3444
972.95	0.19711	1.33979
973.27	0.19459	1.33653
973.59	0.19123	1.33316
973.91	0.18619	1.32945
974.22	0.18325	1.32663
974.54	0.17876	1.32382
974.86	0.17652	1.31989
975.18	0.17513	1.31696
975.5	0.17176	1.31291
975.82	0.17022	1.30999
976.14	0.167	1.30864
976.46	0.16588	1.3047
976.77	0.16181	1.30234
977.09	0.16027	1.29953
977.41	0.15663	1.29874
977.73	0.15369	1.29638
978.05	0.15033	1.29469
978.37	0.15102	1.29076
978.68	0.14865	1.2875
979	0.14767	1.28423
979.32	0.14514	1.28232
979.64	0.14234	1.2794
979.96	0.1415	1.27703
980.27	0.13954	1.27333
980.59	0.13533	1.27006
980.91	0.13281	1.26826
981.23	0.13058	1.26669
981.54	0.12847	1.26365
981.86	0.12581	1.26061
982.18	0.12315	1.2587
982.5	0.12077	1.2569
982.81	0.11908	1.25601
983.13	0.11587	1.25341
983.45	0.11306	1.25016
983.76	0.1104	1.24813
984.08	0.109	1.24599
984.4	0.1062	1.24397
984.72	0.10395	1.24161
985.03	0.10256	1.23846
985.35	0.10185	1.23665
985.67	0.10129	1.23362
985.98	0.09947	1.23103
986.3	0.09835	1.22732
986.62	0.09793	1.22384
986.93	0.09723	1.22169
987.25	0.09512	1.21945
987.56	0.09316	1.21731
987.88	0.09106	1.21518
988.2	0.08952	1.21303
988.51	0.08743	1.21146
988.83	0.0856	1.21022
989.14	0.08392	1.20809
989.46	0.08308	1.20719
989.78	0.08252	1.2055
990.09	0.08168	1.20494
990.41	0.08014	1.20303
990.72	0.07874	1.20213
991.04	0.0772	1.19988
991.35	0.0758	1.19819
991.67	0.07355	1.19617
991.99	0.07201	1.19493
992.3	0.07145	1.19313
992.62	0.07033	1.19234
992.93	0.06907	1.18987
993.25	0.06795	1.18852
993.56	0.06697	1.18773
993.88	0.06613	1.18616
994.19	0.06472	1.18503
994.51	0.0622	1.18368
994.82	0.06122	1.18267
995.14	0.05968	1.18256
995.45	0.0573	1.18222
995.76	0.05604	1.18031
996.08	0.05478	1.17896
996.39	0.05422	1.17716
996.71	0.05408	1.17558
997.02	0.05394	1.17356
997.34	0.05394	1.17142
997.65	0.05352	1.16928
997.97	0.05268	1.16816
998.28	0.05184	1.16647
998.59	0.04988	1.16513
998.91	0.04862	1.16434
999.22	0.04638	1.16411
999.53	0.04539	1.16298
999.85	0.04497	1.16243
1000.16	0.04386	1.16107
1000.48	0.04232	1.15984
1000.79	0.04176	1.15894
1001.1	0.04119	1.15759
1001.42	0.04119	1.15523
1001.73	0.04063	1.15444
1002.04	0.04035	1.15354
1002.36	0.04049	1.15332
1002.67	0.04147	1.15377
1002.98	0.04119	1.15309
1003.3	0.04049	1.15241
1003.61	0.04078	1.15241
1003.92	0.03993	1.15095
1004.23	0.03937	1.1496
1004.55	0.03811	1.14904
1004.86	0.03671	1.1469
1005.17	0.03615	1.14544
1005.48	0.03573	1.14454
1005.8	0.03447	1.14342
1006.11	0.03334	1.1433
1006.42	0.03391	1.14387
1006.73	0.03419	1.1424
1007.05	0.03419	1.1424
1007.36	0.03405	1.14196
1007.67	0.03376	1.14094
1007.98	0.03334	1.14015
1008.29	0.03334	1.1387
1008.61	0.03195	1.13712
1008.92	0.03153	1.13633
1009.23	0.03055	1.13521
1009.54	0.02957	1.13464
1009.85	0.02915	1.13453
1010.17	0.02859	1.1343
1010.48	0.02859	1.13464
1010.79	0.02788	1.13442
1011.1	0.02718	1.13464
1011.41	0.0269	1.13442
1011.72	0.02732	1.13374
1012.03	0.02662	1.13341
1012.34	0.0262	1.13262
1012.66	0.02509	1.13161
1012.97	0.02438	1.13059
1013.28	0.0234	1.12981
1013.59	0.02284	1.12936
1013.9	0.022	1.12958
1014.21	0.022	1.12846
1014.52	0.02157	1.12767
1014.83	0.02157	1.12756
1015.14	0.02144	1.127
1015.45	0.02157	1.12643
1015.76	0.02088	1.12542
1016.07	0.02003	1.12508
1016.38	0.01976	1.12542
1016.69	0.0192	1.12576
1017	0.01863	1.12542
1017.31	0.01794	1.12564
1017.62	0.01709	1.12519
1017.93	0.01653	1.12486
1018.24	0.0164	1.12351
1018.55	0.01555	1.12216
1018.86	0.01555	1.1216
1019.17	0.01555	1.12126
1019.48	0.01542	1.12059
1019.79	0.01555	1.11957
1020.1	0.01569	1.11901
1020.41	0.0164	1.11901
1020.72	0.0164	1.11901
1021.03	0.01653	1.11834
1021.34	0.01667	1.11789
1021.65	0.0164	1.11721
1021.96	0.01597	1.11698
1022.27	0.01597	1.11687
1022.57	0.01499	1.11665
1022.88	0.01457	1.11653
1023.19	0.01415	1.11653
1023.5	0.01415	1.11619
1023.81	0.01415	1.11586
1024.12	0.01415	1.11575
1024.43	0.01345	1.11541
1024.74	0.01303	1.11541
1025.04	0.01345	1.11519
1025.35	0.01345	1.1144
1025.66	0.0129	1.11395
1025.97	0.01388	1.11395
1026.28	0.01471	1.11395
1026.59	0.01499	1.11372
1026.89	0.01584	1.11305
1027.2	0.01542	1.11316
1027.51	0.01513	1.11338
1027.82	0.01471	1.11316
1028.12	0.01359	1.11294
1028.43	0.0129	1.11283
1028.74	0.01261	1.11294
1029.05	0.01149	1.11283
1029.36	0.01107	1.11249
1029.66	0.01079	1.11215
1029.97	0.01107	1.11215
1030.28	0.01136	1.11193
1030.58	0.01121	1.11193
1030.89	0.01107	1.11147
1031.2	0.01136	1.11125
1031.51	0.01192	1.11068
1031.81	0.01261	1.11114
1032.12	0.01275	1.11114
1032.43	0.01205	1.11125
1032.73	0.01177	1.11125
1033.04	0.01205	1.11125
1033.35	0.01177	1.11125
1033.65	0.01136	1.11193
1033.96	0.01065	1.11147
1034.27	0.01009	1.11102
1034.57	0.01051	1.11057
1034.88	0.01079	1.11046
1035.19	0.01051	1.11046
1035.49	0.01051	1.11068
1035.8	0.01038	1.11012
1036.1	0.01009	1.1099
1036.41	0.01023	1.11012
1036.72	0.00995	1.11024
1037.02	0.00995	1.10979
1037.33	0.01065	1.10945
1037.63	0.01093	1.10911
1037.94	0.01107	1.10911
1038.24	0.01149	1.10945
1038.55	0.01163	1.10911
1038.86	0.01219	1.10911
1039.16	0.01219	1.10911
1039.47	0.01177	1.10934
1039.77	0.01121	1.109
1040.08	0.01107	1.10911
1040.38	0.01121	1.109
1040.69	0.01177	1.10934
1040.99	0.01192	1.10957
1041.3	0.01149	1.10968
1041.6	0.01219	1.10979
1041.91	0.01317	1.11012
1042.21	0.01332	1.10968
1042.52	0.01317	1.10957
1042.82	0.01261	1.10957
1043.13	0.01247	1.10979
1043.43	0.0129	1.10968
1043.73	0.01219	1.10979
1044.04	0.01192	1.11001
1044.34	0.01219	1.11057
1044.65	0.01219	1.1108
1044.95	0.01192	1.11057
1045.26	0.01107	1.1099
1045.56	0.01009	1.10979
1045.86	0.00967	1.10979
1046.17	0.00883	1.109
1046.47	0.00799	1.10832
1046.77	0.00729	1.10765
1047.08	0.00715	1.10742
1047.38	0.00757	1.10753
1047.69	0.00841	1.10765
1047.99	0.00897	1.10731
1048.29	0.00967	1.10776
1048.6	0.00995	1.10799
1048.9	0.01023	1.10832
1049.2	0.01009	1.10866
1049.51	0.00967	1.10878
1049.81	0.00967	1.10889
1050.11	0.00953	1.10911
1050.41	0.00925	1.10878
1050.72	0.00897	1.10844
1051.02	0.00911	1.10855
1051.32	0.00925	1.10855
1051.63	0.00925	1.10832
1051.93	0.00869	1.10832
1052.23	0.00813	1.1081
1052.53	0.00785	1.10821
1052.84	0.00827	1.10844
1053.14	0.00813	1.10866
1053.44	0.00827	1.10832
1053.74	0.00855	1.10821
1054.04	0.00855	1.1081
1054.35	0.00855	1.10787
1054.65	0.00897	1.10776
1054.95	0.00869	1.10765
1055.25	0.00869	1.10687
1055.55	0.00869	1.10687
1055.86	0.00841	1.10675
1056.16	0.00841	1.10619
1056.46	0.00855	1.10563
1056.76	0.00855	1.10529
1057.06	0.00869	1.10517
1057.36	0.00827	1.10517
1057.66	0.00785	1.10529
1057.97	0.00813	1.10596
1058.27	0.00813	1.1063
1058.57	0.00813	1.1072
1058.87	0.00841	1.10776
1059.17	0.00869	1.10799
1059.47	0.00911	1.10844
1059.77	0.00939	1.10821
1060.07	0.00939	1.10753
1060.37	0.00953	1.1072
1060.67	0.00967	1.10709
1060.98	0.00897	1.10687
1061.28	0.00841	1.10675
1061.58	0.00855	1.10675
1061.88	0.00841	1.10675
1062.18	0.00869	1.10731
1062.48	0.00841	1.10765
1062.78	0.00827	1.10776
1063.08	0.00897	1.10844
1063.38	0.00967	1.1081
1063.68	0.00995	1.10765
1063.98	0.01009	1.10832
1064.28	0.00981	1.10821
1064.58	0.01023	1.10855
1064.88	0.01023	1.10821
1065.18	0.00981	1.10776
1065.48	0.00939	1.10799
1065.78	0.00869	1.10832
1066.08	0.00841	1.10787
1066.38	0.00855	1.10731
1066.67	0.00883	1.10709
1066.97	0.00883	1.1072
1067.27	0.00925	1.10709
1067.57	0.00939	1.10709
1067.87	0.01051	1.1072
1068.17	0.01121	1.10731
1068.47	0.01121	1.10731
1068.77	0.01121	1.10731
1069.07	0.01136	1.10698
1069.37	0.01079	1.10687
1069.66	0.01093	1.10698
1069.96	0.01023	1.10675
1070.26	0.01009	1.10642
1070.56	0.00981	1.10698
1070.86	0.00939	1.10731
1071.16	0.00953	1.10787
1071.45	0.01023	1.10832
[truncated: 51 more rows]

## Sheet: Fig. 3e
	Red		sky blue		red		sky blue
	TFB		TFB:CBPV		TFB		TFB:CBPV
Voltage(V)	Current density (mA cm-2)	Voltage(V)	Current density (mA cm-2)	Voltage(V)	Radiance (W sr-1 m-2)	Voltage(V)	Radiance (W sr-1 m-2)
-1.969	-0.025	-1.97065	0	-1.969	-0.00785	-1.97065	-0.00858
-1.75565	-0.025	-1.75965	0	-1.75565	0.00336	-1.75965	-0.01526
-1.57865	-0.025	-1.59835	0	-1.57865	-0.03451	-1.59835	-0.02178
-1.42765	-0.025	-1.448	0	-1.42765	-0.01305	-1.448	-0.01336
-1.277	0	-1.29765	0	-1.277	-0.000701209	-1.29765	0.000473911
-1.12635	0	-1.147	0	-1.12635	-0.00674	-1.147	-0.02083
-0.97565	0	-0.99665	0	-0.97565	-0.02371	-0.99665	-0.02211
-0.825	0	-0.845	0	-0.825	-0.00996	-0.845	-0.01113
-0.67465	0	-0.69435	0	-0.67465	0.00196	-0.69435	-0.02671
-0.524	0	-0.54265	0	-0.524	-0.01262	-0.54265	-0.02671
-0.37265	0	-0.39065	0	-0.37265	-0.03212	-0.39065	-0.03022
-0.22165	0	-0.238	0	-0.22165	-0.01824	-0.238	-0.01288
-0.07	0	-0.08667	0	-0.07	-0.01122	-0.08667	-0.02306
0.08167	0	0.06467	0	0.08167	-0.02006	0.06467	-0.01495
0.23265	0	0.213	0	0.23265	-0.01515	0.213	-0.01192
0.38465	0	0.361	0	0.38465	-0.01179	0.361	-0.01654
0.53665	0	0.512	0	0.53665	-0.01417	0.512	-0.02099
0.68465	0	0.66235	0	0.68465	-0.02595	0.66235	-0.01526
0.836	0	0.814	0	0.836	-0.01978	0.814	-0.0264
0.98735	0	0.96535	0	0.98735	-0.00519	0.96535	-0.02099
1.139	0	1.11635	0	1.139	-0.02174	1.11635	-0.02751
1.29065	0	1.26765	0	1.29065	-0.01108	1.26765	-0.01066
1.442	0.025	1.41865	0	1.442	-0.01431	1.41865	-0.01638
1.58835	0.025	1.56835	0.025	1.58835	-0.01402	1.56835	-0.02894
1.73565	0.025	1.71965	0.025	1.73565	-0.01445	1.71965	-0.02083
1.93235	0.05	1.86835	0.025	1.93235	-0.00827	1.86835	-0.02322
2.08265	0.075	2.01735	0.025	2.08265	-0.01038	2.01735	-0.00446
2.234	0.125	2.2145	0.05	2.234	0.01697	2.2145	0.01082
2.3815	0.25	2.3645	0.075	2.3815	0.06719	2.3645	0.03038
2.531	0.45	2.512	0.15	2.531	0.17576	2.512	0.13406
2.7265	1	2.6595	0.25	2.7265	0.45842	2.6595	0.35352
2.8775	1.725	2.8105	0.475	2.8775	0.86619	2.8105	0.75268
3.0265	2.9	3.0055	1.075	3.0265	1.50555	3.0055	1.84123
3.2215	5.475	3.1555	1.875	3.2215	2.87223	3.1555	3.32926
3.3725	8.85	3.3045	3.075	3.3725	4.54751	3.3045	5.47169
3.5225	14.075	3.498	5.7	3.5225	7.03694	3.498	9.83128
3.6725	22.275	3.645	8.5	3.6725	10.6087	3.645	14.2995
3.8235	36.425	3.7915	12.225	3.8235	16.02	3.7915	19.885
4.0185	61.45	3.9415	17.2	4.0185	24.899	3.9415	26.9542
4.1655	95.925	4.0915	23.575	4.1655	34.6682	4.0915	35.4637
4.3155	144.35	4.2425	31.55	4.3155	46.0068	4.2425	45.417
4.467	206.25	4.4315	44.45	4.467	57.854	4.4315	60.264
4.6175	287.8	4.5815	57.3	4.6175	69.7207	4.5815	73.8667
4.8075	378.725	4.7305	72.875	4.8075	81.9039	4.7305	89.1489
4.9585	466.075	4.8805	91.675	4.9585	90.8976	4.8805	106.255
5.1055	556.2	5.031	114.225	5.1055	98.6039	5.031	125.282
5.2565	650.05	5.1835	141	5.2565	105.492	5.1835	146.211
5.407	746.05	5.334	170.7	5.407	111.443	5.334	167.818
5.5575	844.225	5.4845	205.275	5.5575	116.578	5.4845	191.459
5.7085	943.75	5.6345	243.975	5.7085	120.998	5.6345	216.14
5.8575	1044.1	5.7855	289.725	5.8575	124.704	5.7855	242.753
6.0085	1146	5.977	345.6	6.0085	127.982	5.977	274.523
6.1575	1247.92	6.1275	397.175	6.1575	130.789	6.1275	301.046
6.308	1350.72	6.278	451.525	6.308	133.412	6.278	323.201
6.4585	1453.8	6.4285	506.225	6.4585	135.989	6.4285	352.943
6.6085	1552.47	6.579	567.725	6.6085	138.501	6.579	378.64
6.7595	1652.03	6.7295	630.025	6.7595	141.346	6.7295	403.741
6.9095	1751.08	6.8805	695.675	6.9095	144.456	6.8805	428.063
7.0605	1845.25	7.0305	762.925	7.0605	147.495	7.0305	452.293
7.21	1952.12	7.1815	835.225	7.21	150.489	7.1815	474.955
7.3575	2054.55	7.3315	923.9	7.3575	152.939	7.3315	500.88
7.5085	2158.5	7.482	1000.3	7.5085	154.508	7.482	519.682
7.6555	2252.82	7.6325	1073.72	7.6555	154.787	7.6325	537.686
7.807	2359.28	7.7835	1165.28	7.807	153.809	7.7835	557.678
7.9585	2449.38	7.934	1263.83	7.9585	150.093	7.934	574.839
8	2373.82	8	1330	8	144.568	8	581.413

## Sheet: Fig. 3f
	red		sky blue		sky blue column
	TFB		TFB:CBPV		TFB:CBPV
Current density (mA/cm2)	EQE(%)	Current density (mA/cm2)	EQE(%)	peak EQE(%)	Device numbers
-0.025	8.51259	0	--	16.5	6
-0.025	-3.64616	0	--	17.5	10
-0.025	37.3969	0	--	18.5	16
-0.025	14.1389	0	--	19.5	10
0	--	0	--	20.5	5
0	--	0	--
0	--	0	--
0	--	0	--
0	--	0	--
0	--	0	--
0	--	0	--
0	--	0	--
0	--	0	--
0	--	0	--
0	--	0	--
0	--	0	--
0	--	0	--
0	--	0	--
0	--	0	--
0	--	0	--
0	--	0	--
0	--	0	--
0.025	-15.5053	0	--
0.025	-15.1984	0.025	-13.3068
0.025	-15.6588	0.025	-9.57765
0.05	-4.48281	0.025	-10.6778
0.075	-3.7509	0.025	-2.04909
0.125	3.67831	0.05	2.48667
0.25	7.28137	0.075	4.65585
0.45	10.5821	0.15	10.2742
1	12.42	0.25	16.2556
1.725	13.6046	0.475	18.2156
2.9	14.0656	1.075	19.6891
5.475	14.2134	1.875	20.4114
8.85	13.9217	3.075	20.4552
14.075	13.5456	5.7	19.8272
22.275	12.9035	8.5	19.3388
36.425	11.9159	12.225	18.6984
61.45	10.978	17.2	18.0146
95.925	9.79178	23.575	17.2926
144.35	8.63509	31.55	16.548
206.25	7.59978	44.45	15.5853
287.8	6.56346	57.3	14.8191
378.725	5.85925	72.875	14.0626
466.075	5.28395	91.675	13.3237
556.2	4.80314	114.225	12.6083
650.05	4.39678	141	11.9203
746.05	4.04713	170.7	11.3014
844.225	3.74128	205.275	10.7218
943.75	3.47364	243.975	10.184
1044.1	3.23595	289.725	9.63177
1146	3.02569	345.6	9.13129
1247.92	2.83951	397.175	8.71322
1350.72	2.67603	451.525	8.22844
1453.8	2.53432	506.225	8.01471
--	--	567.725	7.66683
--	--	630.025	7.36669
--	--	695.675	7.07341
--	--	762.925	6.81499
--	--	835.225	6.53697
--	--	923.9	6.23212
--	--	1000.3	5.9722
--	--	1073.72	5.75656
--	--	1165.28	5.50152
--	--	1263.83	5.22862
--	--	1330	5.02528

[truncated: 2 more sheets: Fig. 4a, Fig. 4b-4c]
